# Supplementary material for: How Criterion Scores Predict the Overall Impact Score and Funding Outcomes for National Institutes of Health Peer-Reviewed Applications
Source: PLoS One. 2016 Jun 1;11(6):e0155060. doi: 10.1371/journal.pone.0155060 (PMC4889138; doi:10.1371/journal.pone.0155060)
Supplement: S1 File — contains data on the main variables discussed at length in this paper for the 123,707 R01 applications that NIH received between FY 2010 and FY 2013. (XLSX) [file pone.0155060.s003.xlsx]

## Sheet: Standard Report
Report #409-15
Random ID	Overall Impact Score	Significance	Investigator	Innovation	Approach	Environment	Funded Flag	PI Experience	Submission Number	Application Type
456844	53	4	2.33	2.67	4.67	2.67	0	Experienced	A0	1
456845	30	3	1.33	3.67	2.33	1	0	Experienced	A0	2,3, or 9
456846	20	1	1	1.5	3.5	1.5	1	Experienced	A0	1
456847		2	2.33	3	5	2.33	0	Experienced	A0	2,3, or 9
456848	48	2.67	3.67	4	4	2	0	New	A1 or A2	1
456849		3.33	2.33	5	5.67	1	0	New	A0	1
456850		3.67	4.33	3.33	6.33	3.67	0	New	A1 or A2	1
456851		2.67	3.67	3.67	7	2.67	0	Experienced	A0	2,3, or 9
456852	48	3	1.67	2.33	5.33	1.33	0	Experienced	A0	1
456853	47	4	2.67	5	5.33	2.33	0	Experienced	A1 or A2	1
456854	43	3.33	2.33	3	4.33	1.67	0	New	A1 or A2	1
456855	52	3	2.67	3.33	4	2.67	0	New	A1 or A2	1
456856	54	3	2	3.33	4	2.33	0	Experienced	A0	1
456857		5.67	5.67	3.67	3.33	4.67	0	New	A0	1
456858	58	4	2.67	3.33	5.33	2	0	ESI	A0	1
456859	50	2.33	1	1.67	5.33	1.33	0	Experienced	A1 or A2	1
456860		6.33	5	6.33	7.33	4	0	New	A0	1
456861	46	2.67	1.67	2.33	4.67	1	0	Experienced	A0	1
456862	30	2.33	2	3	3	3	1	New	A1 or A2	1
456863	20	1.67	2.67	1.67	2.67	1.67	1	New	A1 or A2	1
456864		3.67	3.33	4	6	2.33	0	Experienced	A1 or A2	2,3, or 9
456865	17	2	1.67	2	2.33	1.33	1	Experienced	A1 or A2	2,3, or 9
456866	28	2.33	2.33	2.67	2.33	2.33	1	Experienced	A1 or A2	2,3, or 9
456867		3	1.67	2.33	4.33	1.67	0	ESI	A0	1
456868		4.67	3.33	4.67	5.33	3	0	Experienced	A1 or A2	1
456869	64	4	1	3.67	4.33	1.33	0	New	A0	1
456870	19	2	1.4	2.2	2.6	1.6	1	Experienced	A0	1
456871	48	3.33	2	3	4	1.67	0	ESI	A0	1
456872	67	4	4	4	5.5	1.5	0	Experienced	A1 or A2	2,3, or 9
456873		4	3.67	4	4.33	1.67	0	Experienced	A1 or A2	2,3, or 9
456874	36	2.67	1.33	2.67	4.33	1.33	0	Experienced	A0	1
456875		3	3.67	3.67	5	2	0	ESI	A1 or A2	1
456876		6	3	5	7	2	0	New	A0	1
456877		2.67	4.33	3.67	5.33	2.33	0	Experienced	A0	1
456878	12	1	1	2	2	1	1	Experienced	A0	2,3, or 9
456879	10	1.33	1	2	1.67	1	0	Experienced	A1 or A2	1
456880	40	3	1	2.33	3.67	1	0	Experienced	A1 or A2	1
456881		6	5.33	8	9	5	0	New	A0	1
456882		3	4	3.33	4.67	2.33	0	Experienced	A0	1
456883		1.33	2.33	2	3.67	2	0	Experienced	A1 or A2	1
456884		4.33	2	2.33	4.67	1.33	0	Experienced	A1 or A2	1
456885	42	2.67	2.33	3	4.67	2.33	0	Experienced	A0	1
456886	17	1.67	1.33	3	2.67	1	1	Experienced	A1 or A2	2,3, or 9
456887	33	2.33	1.67	2.33	3.67	1.67	0	Experienced	A0	2,3, or 9
456888	34	1.67	1.33	1.67	3.33	1.33	0	Experienced	A0	1
456889	35	2	1	3	3.33	1	0	Experienced	A0	2,3, or 9
456890	20	2	1	2.33	2.33	1.33	1	Experienced	A1 or A2	2,3, or 9
456891	21	1.67	1	1.67	2.33	1	1	Experienced	A0	2,3, or 9
456892	52	4.25	3.25	4	4.25	2.5	0	ESI	A0	1
456893		4.8	3.8	4.2	5.2	4.4	0	Experienced	A0	1
456894		5	2.67	4.67	5.33	2.67	0	ESI	A0	1
456895	34	2.67	2.33	3.33	3.33	2	0	Experienced	A0	2,3, or 9
456896		3.67	6.33	4.33	4.33	4.67	0	ESI	A0	1
456897	12	1.33	1.67	2.33	1.67	2.33	1	New	A1 or A2	1
456898	38	4.5	1.25	3	4	1	0	New	A0	1
456899		4.67	3.33	4	5	3.67	0	Experienced	A0	1
456900	37	2	2.25	2.75	2.75	1	0	New	A0	1
456901		3.33	2.67	4.33	5	1.67	0	Experienced	A0	1
456902		4.25	3.5	5.5	5.5	4	0	Experienced	A0	1
456903	21	2.33	1.67	2.67	2.67	2.33	0	ESI	A0	1
456904		3.5	2.5	4.25	4.75	2.75	0	ESI	A0	1
456905		4	3.33	5.33	6	2	0	New	A0	1
456906		4	2.67	2.67	5.67	2	0	Experienced	A0	1
456907		1.67	1	2	3.33	1	0	Experienced	A0	1
456908	54	3.67	2	3.33	5	2.33	0	Experienced	A0	1
456909	37	2	2	1.75	3.75	1.25	0	Experienced	A0	1
456910	24	2.33	2	1.67	2.67	2	1	Experienced	A0	1
456911	17	2	1	1.67	1.33	1	1	Experienced	A1 or A2	2,3, or 9
456912	11	1.33	1	1.67	2.33	1	1	Experienced	A0	1
456913		3	2.33	3	5	3.33	0	Experienced	A0	1
456914	50	3	2.67	2.67	4.67	2	0	ESI	A1 or A2	1
456915		4.67	4	4	6	2.67	0	ESI	A1 or A2	1
456916	18	2	1.67	2.33	2.67	1.67	1	Experienced	A0	1
456917	48	2	2	2	3	1.33	0	Experienced	A1 or A2	1
456918	51	2.75	2.25	3.25	5.5	1.5	0	Experienced	A0	1
456919		2.33	2	2.33	4.67	1.67	0	Experienced	A0	1
456920		5.67	6	6	7	2	0	New	A0	1
456921	20	1.67	1.33	1.67	2.33	1	1	Experienced	A1 or A2	2,3, or 9
456922	20	2	1	2	2	1	1	Experienced	A1 or A2	2,3, or 9
456923		3.67	1.33	3	5.33	1.67	0	Experienced	A0	1
456924	47	3.67	2	3	3.67	1.67	0	Experienced	A0	1
456925		4	2.33	4.67	6	4.33	0	ESI	A0	1
456926	33	2.67	2	3	2.33	1.67	0	ESI	A0	1
456927	27	2	1.67	3.33	2.67	2.33	1	Experienced	A0	2,3, or 9
456928		3.33	2.67	2.67	4.33	2.33	0	Experienced	A0	1
456929	52	3	3.33	3.67	5	1.67	0	Experienced	A0	2,3, or 9
456930		2.33	2.33	3	5.33	2	0	Experienced	A0	2,3, or 9
456931		5.75	4.25	5.5	6.25	2	0	ESI	A0	1
456932		3	1.67	3	4.67	1.33	0	Experienced	A0	1
456933	50	5	2	5	6	2	0	Experienced	A0	1
456934	33	2.67	1.33	3.67	3	1	0	Experienced	A0	2,3, or 9
456935	65	3.33	3.33	4.33	6	3.33	0	New	A0	1
456936		5.67	6.33	5.33	6.67	4.67	0	Experienced	A0	1
456937	30	2.2	2.2	2.2	3.2	1.8	0	ESI	A1 or A2	1
456938	56	2.33	2	4	5	2.67	0	Experienced	A0	1
456939	45	2.67	1.33	1.67	3.33	1.33	0	ESI	A1 or A2	1
456940		5	3.67	3.67	6	3	0	New	A1 or A2	1
456941	27	1.33	2.67	1.33	2.33	1.33	1	Experienced	A1 or A2	1
456942		2.67	3	2.67	4.33	2.33	0	New	A0	1
456943		3.67	3.33	3	4.67	2	0	Experienced	A0	1
456944	43	3	1.67	2.67	3.33	1.33	0	New	A0	1
456945	20	1.67	1	2.33	2.33	1	1	Experienced	A1 or A2	1
456946		3	4.67	3.33	5.33	2.67	0	New	A0	1
456947	26	2.67	2	3	2.67	2.33	1	Experienced	A1 or A2	1
456948		2.67	2.67	2.67	5.67	2.33	0	Experienced	A0	1
456949	38	2.5	3	3.5	3.5	2.5	0	Experienced	A0	1
456950	10	1	1.33	1	1.67	1	1	Experienced	A0	1
456951		4.67	2.67	3.67	5.67	4.33	0	Experienced	A0	1
456952	37	4	1.67	3	4.33	1.33	0	Experienced	A1 or A2	1
456953		4.33	2.67	2.67	3	1.67	0	Experienced	A1 or A2	2,3, or 9
456954		4	2	3	6.33	1.33	0	ESI	A0	1
456955	14	1.67	1.33	1.33	2	1.33	1	Experienced	A1 or A2	1
456956	18	2	1	2	2	1.67	1	Experienced	A1 or A2	1
456957	45	2.67	2.33	1.67	4.67	1.33	0	Experienced	A0	2,3, or 9
456958		3	3.67	2.33	5.33	2.33	0	Experienced	A0	1
456959	47	2.67	1	2.67	3.33	1	0	ESI	A1 or A2	1
456960		2.33	2.33	2.33	4.67	2	0	Experienced	A1 or A2	1
456961		3.5	3.5	3	5.75	3.25	0	New	A0	1
456962	28	2.25	1	2.5	2.75	1.5	0	Experienced	A0	1
456963	29	2	2.33	3	3	2	1	ESI	A1 or A2	1
456964	48	3	1.67	3.33	4	1	0	ESI	A1 or A2	1
456965	27	2	1.33	3	3	1.33	0	Experienced	A0	1
456966		3.33	2.33	3	3.33	1.67	0	Experienced	A0	1
456967	48	2.5	3.5	1.5	4	1.5	0	New	A0	1
456968	17	1.33	1	1.67	1.67	1	1	Experienced	A0	2,3, or 9
456969	50	3.67	2	2.33	4.33	1.67	0	Experienced	A0	1
456970	29	3	2.33	2.67	2.67	2.67	0	Experienced	A0	1
456971		3.25	1.75	2.75	4	1.75	0	Experienced	A0	2,3, or 9
456972	27	2	1.33	2.67	3	1.33	1	Experienced	A0	1
456973	20	2	1.33	2	2	1.33	1	Experienced	A0	2,3, or 9
456974	29	2.33	1	2.67	2.67	1.33	0	Experienced	A0	2,3, or 9
456975	26	2.67	1.67	2.33	3.33	1.33	1	Experienced	A0	1
456976		4.5	4	3	5	4.5	0	Experienced	A1 or A2	1
456977		3.6	4.6	4	5.8	4.4	0	New	A0	1
456978		2.67	3	2.67	5.33	2.67	0	Experienced	A0	1
456979		6.33	5.33	4.67	7.33	4.67	0	New	A0	1
456980		6.33	6	4.33	5.67	4	0	ESI	A0	1
456981	48	2.33	2	4.33	5.33	1	0	Experienced	A0	2,3, or 9
456982	22	1.67	1	2	2.33	1.33	0	Experienced	A1 or A2	1
456983	25	2	1	2	3.5	1.5	1	Experienced	A0	2,3, or 9
456984		6	2.67	4.33	6.33	3	0	Experienced	A0	1
456985	20	1.67	1	2	2.33	1	1	Experienced	A0	2,3, or 9
456986	26	2	2	2.33	3	1.33	1	ESI	A1 or A2	1
456987	36	1.5	2	2.5	3	1.5	0	Experienced	A0	1
456988	51	3.33	1.33	3.67	4.33	2	0	Experienced	A0	1
456989		5.33	3.33	4.67	6	3.67	0	Experienced	A0	1
456990	33	3.33	2	2.67	4	1.67	0	ESI	A0	1
456991	30	2.33	1.33	2.33	3	1.33	1	Experienced	A1 or A2	1
456992		2.33	2	3.33	5.67	1.67	0	Experienced	A1 or A2	1
456993		5	3	4	5	2.67	0	Experienced	A0	1
456994		2.33	3	5	5	1.67	0	New	A0	1
456995	38	2.67	4	3	4.67	2.67	0	Experienced	A1 or A2	1
456996	39	3	1.33	2.67	3.33	1	1	Experienced	A1 or A2	2,3, or 9
456997	26	1.33	2.33	1.33	3.67	1.67	0	ESI	A0	1
456998	33	2.33	3	3	3.67	1.67	0	Experienced	A1 or A2	1
456999		2	3	3.25	4.75	2.25	0	Experienced	A0	1
457000		3	2	3.33	3.67	2	0	Experienced	A0	2,3, or 9
457001	30	2.33	2	2.67	3.67	1	0	Experienced	A1 or A2	1
457002	57	3	3	4	4.33	2.33	0	New	A1 or A2	1
457003	54	4.33	1.67	4.33	3.33	1.67	0	ESI	A0	1
457004		4	3	2.67	5	1.67	0	Experienced	A0	1
457005	50	2	2.33	2	4.33	1.67	0	ESI	A1 or A2	1
457006		3	1.33	3	3.33	1.67	0	Experienced	A1 or A2	1
457007	38	3.67	1.67	2.67	4	1.33	0	Experienced	A0	2,3, or 9
457008		3.33	2.67	3.33	2.67	1	0	Experienced	A1 or A2	1
457009	27	1.67	1	2.67	2.33	1	0	Experienced	A1 or A2	1
457010		3	2.67	4	4.67	1.33	0	Experienced	A1 or A2	1
457011	49	3.67	2.33	3.33	5	2.33	0	ESI	A0	1
457012	19	1.33	1	2	2.33	1	1	Experienced	A0	1
457013		3	3.5	4	8	2.5	0	Experienced	A0	1
457014		3.67	2	3.67	5.33	2	0	Experienced	A0	2,3, or 9
457015	50	3.67	2	2.33	4.67	2	0	Experienced	A0	1
457016	76	5.67	3.33	6	8.33	2.67	0	Experienced	A0	1
457017	11	1.33	1	1.67	1.33	1	1	Experienced	A1 or A2	2,3, or 9
457018		3	1.75	2.25	2.75	1.75	0	Experienced	A0	1
457019		4	3.67	4.33	6.67	1.33	0	Experienced	A0	2,3, or 9
457020		2.67	4	3.67	4.33	2.67	0	Experienced	A0	2,3, or 9
457021		5.25	3.5	4.25	6	1.75	0	New	A0	1
457022	26	2.33	1.33	2.67	3	1.33	1	Experienced	A0	2,3, or 9
457023	59	2	2.5	2	3.5	2	0	Experienced	A0	1
457024	20	1.67	1.33	1.33	1.67	1.33	1	ESI	A0	1
457025		2.33	2.75	2.67	5	3	0	Experienced	A0	1
457026	50	3.67	2	3.67	4.67	2	0	ESI	A0	1
457027		2	2	2	4.33	1.67	0	Experienced	A1 or A2	1
457028	29	1.75	2	3.5	4	1.75	1	Experienced	A0	2,3, or 9
457029	48	3.33	2.67	3	4.67	1.33	0	ESI	A0	1
457030		3	2.67	3	5.33	2.67	0	Experienced	A0	1
457031		2.67	1	2.67	5	1.33	0	Experienced	A1 or A2	1
457032	17	1.33	1	1.67	1.67	1.33	1	Experienced	A0	2,3, or 9
457033	43	4	1.67	3.67	5.67	1	0	Experienced	A0	1
457034	36	2.25	1.5	2.25	3.5	1.5	0	Experienced	A0	1
457035		5	2.33	4	5	1.67	0	New	A0	1
457036	29	2.67	1	1.67	3.33	1	1	Experienced	A1 or A2	2,3, or 9
457037		4.67	4.67	8	7	2.67	0	New	A0	1
457038	32	1.67	2.67	2.33	3.67	2.33	0	New	A1 or A2	1
457039		7.5	4.25	6.25	7	7.25	0	New	A0	1
457040		2.33	2.67	3.67	7.33	2	0	New	A0	1
457041	26	1.33	1	1.67	1.67	1.33	0	Experienced	A0	2,3, or 9
457042		4.67	4.33	4.67	4.67	4.33	0	New	A0	1
457043		2.33	2	4	5	1.67	0	New	A0	1
457044	49	3.67	2	3	4.33	1.67	0	Experienced	A0	2,3, or 9
457045		3	1	2	5.67	1	0	Experienced	A0	1
457046		2.67	2	2.67	6	1.67	0	Experienced	A0	1
457047		5.67	4.33	5.67	7.33	5	0	New	A0	1
457048	40	2	1.67	2.33	4	1.33	0	Experienced	A0	2,3, or 9
457049	20	2	1	1.67	3.33	1.33	1	Experienced	A1 or A2	2,3, or 9
457050	51	3.33	3.33	4	5	2.33	0	New	A0	1
457051	23	1.75	2.5	2.25	2.5	1.75	1	ESI	A1 or A2	1
457052		2.33	2.67	2.33	6	1.33	0	Experienced	A0	1
457053	28	2.67	1.67	2	3	1.67	0	Experienced	A0	2,3, or 9
457054	56	3	3	2.67	4	2	0	ESI	A1 or A2	1
457055		3	1.33	3.33	5	1	0	Experienced	A0	1
457056	70	4.33	2.67	4.67	7.67	2.33	0	New	A0	1
457057		4.33	4	5.33	6.33	3.33	0	Experienced	A0	1
457058		3	4	3	5	2	0	Experienced	A0	1
457059	13	2	1.33	2.33	2	1.33	1	Experienced	A0	2,3, or 9
457060		2.67	2	2.67	6.67	2	0	Experienced	A0	1
457061	33	2.33	2.67	3	4	2	0	Experienced	A0	2,3, or 9
457062	31	2.67	1.67	2.67	3.33	1.67	0	Experienced	A0	2,3, or 9
457063		4	2.33	5.33	5	1.67	0	Experienced	A0	1
457064		2.33	2.67	3.67	5	2	0	ESI	A0	1
457065		2.25	1.75	2.5	3.5	1.5	0	Experienced	A0	1
457066	13	1.33	1	1.33	2	1.33	1	Experienced	A0	1
457067		4	1.5	2.5	4.5	1	0	Experienced	A0	2,3, or 9
457068		3.33	1.67	2.67	5.33	2.33	0	Experienced	A0	1
457069	31	2.67	1	2.67	3.89	1	0	Experienced	A1 or A2	1
457070	24	2.33	2	3	3	2.33	1	Experienced	A1 or A2	1
457071		2.67	4.33	2.67	6.33	3	0	ESI	A0	1
457072	49	4	3	4.33	5.33	3.33	0	New	A0	1
457073		5.67	5	6.33	5.67	2	0	New	A0	1
457074		3.75	2.5	3.5	5.25	1.5	0	New	A1 or A2	1
457075	23	2.33	1.33	1.67	2.33	1.33	0	Experienced	A1 or A2	1
457076	39	2.25	1.75	3	3.75	2	0	Experienced	A0	1
457077	19	1.67	2.33	1.67	2	2.33	1	New	A0	1
457078		4	2.25	4.5	5.5	2.5	0	New	A1 or A2	1
457079	21	2.5	2	2	3.5	1	1	Experienced	A0	1
457080	35	2.33	1.33	2	3	1	0	Experienced	A0	1
457081	15	1.33	1.33	2.33	2	1.33	1	Experienced	A1 or A2	1
457082	44	3	3.33	2.67	4	2.33	0	New	A0	1
457083		3	4	2.67	4.67	2.33	0	Experienced	A1 or A2	1
457084		4.33	3.33	4.67	7	2	0	ESI	A0	1
457085	58	3.33	3.33	3.67	4	3.33	0	New	A0	1
457086		4	2.33	3.67	5	1.67	0	Experienced	A1 or A2	1
457087		3	2.33	2.33	3.33	2.33	0	Experienced	A0	1
457088		4.33	3.33	3	6	2.33	0	New	A0	1
457089		3.33	1.67	3	5.67	2	0	Experienced	A0	1
457090	20	2	1	1	2	1	1	Experienced	A1 or A2	1
457091	40	2.33	2.67	4	3.33	2.33	0	Experienced	A0	1
457092	62	3.33	4	5.33	6	2	0	New	A0	1
457093		2.33	1.67	2.33	5.33	1.33	0	Experienced	A0	1
457094	42	2.67	3	2.67	5	2	0	ESI	A0	1
457095	60	2.67	1.67	3.33	5	1.33	0	Experienced	A0	1
457096		3.25	2.25	3.75	5.25	2.5	0	Experienced	A0	1
457097	20	1.33	2.67	1	2	1.67	1	New	A0	1
457098		5.33	4.33	4.67	5.33	5	0	Experienced	A1 or A2	1
457099		5	3.75	6	6	2.75	0	ESI	A1 or A2	1
457100		3	1.33	3	5.67	1.67	0	Experienced	A0	1
457101	20	2	1.33	2	2.33	1.33	1	Experienced	A0	2,3, or 9
457102	27	2.67	1.67	2.33	3	1.33	1	Experienced	A0	1
457103		3.33	1.33	3.67	5.67	1.67	0	Experienced	A0	1
457104	40	3	2.33	2.67	4.33	1.33	0	ESI	A0	1
457105	27	2	1.75	3.75	2.75	1.75	1	Experienced	A0	2,3, or 9
457106	61	5.33	3	4.67	6	2.67	0	New	A0	1
457107		4.33	3.33	3.67	5.33	2.33	0	Experienced	A1 or A2	2,3, or 9
457108		3	2.33	3	5.33	2.33	0	Experienced	A0	1
457109	41	2.33	2.33	2.67	4.33	2.33	0	New	A0	1
457110		5.67	3.33	4.33	7.67	2.33	0	New	A0	1
457111		4	1.67	2.33	3.67	1.67	0	Experienced	A0	2,3, or 9
457112	47	3.33	4.33	3.33	4.33	3.33	0	New	A0	1
457113	26	1.75	1	1.75	3	1.25	1	Experienced	A1 or A2	2,3, or 9
457114		4	3.33	4	6.33	2	0	New	A0	1
457115		3	2.67	4	5	2	0	Experienced	A0	1
457116	34	1.8	1.8	1.4	2.8	1.4	0	Experienced	A0	1
457117		3	2.5	2	5.75	2.75	0	Experienced	A1 or A2	1
457118	47	4.67	1.67	3	4.33	2.33	0	Experienced	A0	1
457119		3.67	3	3.67	5.67	2.67	0	Experienced	A0	1
457120	40	2.33	2.33	3	4.67	2.33	0	ESI	A0	1
457121	52	3.67	2.33	3	4.33	2.33	0	Experienced	A0	2,3, or 9
457122		2.33	3	3	3.33	1.33	0	Experienced	A0	1
457123	35	2.25	2	2.25	3.25	1.75	0	Experienced	A0	2,3, or 9
457124	40	3.67	1.67	4.33	3.67	1.33	0	Experienced	A1 or A2	1
457125	49	3	1.33	2	5.33	1	0	Experienced	A0	1
457126		3.67	2.67	3.67	5.33	2.33	0	Experienced	A0	1
457127	30	3	2	3.33	3.33	2.33	0	ESI	A1 or A2	1
457128	42	2.67	1.67	2	4	1.67	0	Experienced	A0	1
457129	10	1	1	1	2	1	1	Experienced	A0	1
457130		5	2.67	5	5.67	1.67	0	Experienced	A0	1
457131	40	2.33	3	1.67	3.67	1	0	Experienced	A0	1
457132	28	2.33	1.33	1.33	2.67	1.33	0	Experienced	A1 or A2	1
457133	40	2	1.67	1.67	3	1.67	0	Experienced	A1 or A2	1
457134	41	2.67	2.33	3	4.33	2.33	0	Experienced	A0	1
457135	53	2.67	1.67	4.67	3.33	1.67	0	Experienced	A1 or A2	1
457136	37	1.67	1	2	4	1.33	0	Experienced	A1 or A2	2,3, or 9
457137	49	2.33	2	3.33	4	2.67	0	ESI	A0	1
457138		3.33	1	2	4.67	1	0	Experienced	A0	2,3, or 9
457139	21	1.67	1.33	1.67	2.67	1	0	ESI	A0	1
457140	50	4	2.67	4.33	5.33	1.67	0	Experienced	A0	1
457141		3.5	2	4.5	4.25	2	0	Experienced	A0	1
457142		4.33	3	3.33	4.67	2	0	New	A0	1
457143	37	2.67	2.33	2.33	4	2.33	0	Experienced	A0	1
457144		2.67	3	3.67	4	2.67	0	Experienced	A0	1
457145	25	2	1.67	2	3.33	1.67	1	ESI	A0	1
457146		3.33	2	3	4	1.67	0	Experienced	A1 or A2	1
457147	56	2.67	1.67	2.67	5.67	1.33	0	ESI	A0	1
457148		2	3.33	2	6	2.67	0	ESI	A1 or A2	1
457149		2	2.33	3	5.33	2	0	Experienced	A1 or A2	1
457150	45	3.67	2.67	3.67	3.67	2.67	0	Experienced	A1 or A2	2,3, or 9
457151		3.5	2.5	2.75	4.75	2.25	0	Experienced	A0	1
457152		4.33	4	4	5.67	4	0	Experienced	A0	1
457153		2.67	1.67	2.67	4.33	1.33	0	Experienced	A0	1
457154	50	3	3.67	4.33	6	3.67	0	Experienced	A0	1
457155	27	2.33	1.33	2	3.33	1.67	0	Experienced	A1 or A2	2,3, or 9
457156		3.33	6	3.33	6	3.33	0	New	A0	1
457157	11	1.33	1.33	1.67	2.33	1.33	1	ESI	A1 or A2	1
457158	50	4.67	3.67	3	5.33	2.33	0	ESI	A0	1
457159	45	3.4	1.2	2.6	2.8	1.2	0	Experienced	A0	1
457160		3.67	1.67	2	5	2	0	Experienced	A0	1
457161	59	3	2.33	3.33	4.33	1.67	0	Experienced	A0	1
457162	22	1.33	1	2.67	2.67	1.33	0	Experienced	A1 or A2	2,3, or 9
457163	61	3.67	2.33	3.67	5.33	1.67	0	New	A1 or A2	1
457164	26	3	2.33	3	3.67	2.33	1	ESI	A0	1
457165		3.67	2.33	4	5.67	2.67	0	New	A1 or A2	1
457166	37	2.67	2.67	2.67	4.33	1	0	Experienced	A1 or A2	1
457167		3.33	2.67	3.33	5	1.33	0	ESI	A0	1
457168	38	2.33	1	1.67	4	1.33	0	Experienced	A1 or A2	1
457169	48	3	4.67	3	4.33	2.67	0	New	A0	1
457170	26	2	2	1.67	2.33	2.33	1	Experienced	A0	1
457171	30	2	1.33	2.33	3	1.67	0	Experienced	A0	1
457172	37	2	1.67	2.33	3.33	1.67	0	Experienced	A0	2,3, or 9
457173		3.5	2.5	3	4.75	2.75	0	New	A0	1
457174		4.67	2.67	3.67	6.33	2.33	0	Experienced	A0	1
457175		4.33	2.67	5	5.33	1.33	0	Experienced	A0	1
457176		4.67	5	4.33	6	3	0	ESI	A0	1
457177	44	2.67	2.33	3.33	4.33	2	0	Experienced	A0	2,3, or 9
457178		2.67	2.67	3.33	5.33	2	0	ESI	A0	1
457179	49	2.67	3.67	4	5.33	2.33	0	New	A0	1
457180	37	2	2	1.67	3	1.33	0	Experienced	A0	1
457181	20	1.67	1	1.67	2	1.33	1	Experienced	A1 or A2	2,3, or 9
457182	59	4	2	3.67	6	1.67	0	ESI	A0	1
457183	29	1.67	2	2.33	3.33	1.33	1	Experienced	A1 or A2	2,3, or 9
457184		4	3.75	4.75	6	2	0	ESI	A0	1
457185	14	1.67	1	2	2	1	1	Experienced	A0	1
457186	34	2	1	2.33	2.67	1	0	Experienced	A1 or A2	2,3, or 9
457187	39	2.5	3.5	4	3	3.5	1	ESI	A0	1
457188		3.33	2	3	5.33	1.33	0	ESI	A0	1
457189		4.67	2	5	4	2.67	0	Experienced	A0	1
457190	36	3.67	1.33	1.67	3	1.33	0	Experienced	A0	2,3, or 9
457191	52	3.33	2.67	2.67	5	2.67	0	ESI	A1 or A2	1
457192		4	2.33	3.33	5	1.33	0	Experienced	A1 or A2	1
457193		4	2	3	5	2	0	Experienced	A1 or A2	1
457194		4	1.67	3.67	6	1.33	0	Experienced	A0	1
457195	24	1.33	1.67	2.33	4.33	1.67	1	Experienced	A0	1
457196	30	1.75	1.5	2.75	3.5	1.75	0	Experienced	A0	1
457197		2	2.33	3.33	4.33	2.67	0	Experienced	A0	2,3, or 9
457198	56	3.67	1.33	3.67	5	2	0	Experienced	A0	2,3, or 9
457199	40	2.67	1.67	3	4	1.67	0	Experienced	A0	1
457200		2.33	1.67	4.67	5	2	0	Experienced	A0	2,3, or 9
457201	24	2.33	1.67	2	2.67	2	0	Experienced	A0	1
457202	29	2.67	2.33	2.33	3	2.33	0	Experienced	A0	2,3, or 9
457203	20	1	1	1.33	2	1	1	Experienced	A1 or A2	2,3, or 9
457204	12	2.33	1.33	1.67	1.67	1.33	1	Experienced	A1 or A2	1
457205		3	2	3	6	1	0	Experienced	A0	1
457206		2.33	3	3.67	4.33	2.67	0	New	A0	1
457207	22	2	1.33	2.33	2	1.33	1	ESI	A0	1
457208	31	2.67	1.33	2.33	3.33	1	0	Experienced	A1 or A2	1
457209		5	4	4.67	6.67	3	0	ESI	A0	1
457210		3.33	5	3.67	6.33	3.33	0	Experienced	A1 or A2	1
457211		4.5	3	4	4	1.5	0	ESI	A0	1
457212	10	1	1	1	1	1	1	Experienced	A1 or A2	2,3, or 9
457213		3.67	2	3.67	5.67	2.33	0	ESI	A1 or A2	1
457214	19	1.67	2	1	2.67	1.67	1	Experienced	A0	1
457215		3	3.33	3.33	5.33	2.33	0	Experienced	A1 or A2	1
457216	42	3	1.33	4	3	1.67	0	Experienced	A0	1
457217		4.67	3.33	3	5	7.5	0	Experienced	A0	1
457218		5.75	5	6	8	4.25	0	New	A0	1
457219	40	1.67	2.67	4	4.33	2	0	Experienced	A0	2,3, or 9
457220		4.33	1.67	4.33	3.67	1	0	Experienced	A0	1
457221	46	3	2.67	3.67	5.33	2.33	0	ESI	A0	1
457222		2.33	1.33	2.67	3.67	1.67	0	Experienced	A0	2,3, or 9
457223	57	3.33	4	4.33	4.67	2	0	ESI	A0	1
457224	35	2.33	3.67	3	2.67	2.33	0	ESI	A0	1
457225		5	4.33	6.33	7.67	5.67	0	ESI	A0	1
457226		6	2.33	3.67	5.67	3	0	Experienced	A0	1
457227		4.67	2.33	4.33	4.67	2.33	0	Experienced	A0	1
457228		5	2.67	4.67	4.33	2.67	0	Experienced	A0	2,3, or 9
457229	20	2.67	1.33	3	2	2	1	ESI	A1 or A2	1
457230		4.33	2.33	3.67	5.33	2	0	Experienced	A0	1
457231	20	2	1.33	2	3	1.67	1	Experienced	A0	1
457232	50	3.67	2.33	3	5.33	1.33	0	ESI	A0	1
457233		3.33	5	5	7	3.33	0	ESI	A0	1
457234	43	2	1	2	4	1	0	Experienced	A0	2,3, or 9
457235		2.33	2	2.67	4	2.67	0	Experienced	A1 or A2	2,3, or 9
457236	40	3.33	1	2.67	3.67	1	0	Experienced	A0	1
457237	53	3.67	3.33	3.67	5	2.33	0	ESI	A0	1
457238	59	4	3	3.67	5.33	1.67	0	New	A0	1
457239		3	2.67	3	4.33	2.33	0	Experienced	A0	1
457240	29	1.33	1.67	2.67	2.33	1.67	0	Experienced	A0	1
457241	68	2.67	2.33	3	5.67	2	0	Experienced	A0	1
457242		4	2	4.67	5	2.33	0	Experienced	A0	1
457243	30	2	1	2	2.33	1	1	Experienced	A1 or A2	2,3, or 9
457244		4	2.67	4.33	5.33	2.33	0	Experienced	A0	1
457245		2.67	4	2.67	4.67	1.67	0	Experienced	A1 or A2	1
457246		3.33	2.33	4	5.33	2	0	New	A1 or A2	1
457247		2.67	1.33	2.33	3.33	1.33	0	Experienced	A0	1
457248		6	2.67	3	3.67	1.33	0	ESI	A1 or A2	1
457249		3	2	3	4.33	1.67	0	Experienced	A0	1
457250	34	2.25	1.75	3	2.75	2	0	Experienced	A0	1
457251		2.67	2.67	3.67	4	2.33	0	New	A0	1
457252	28	2	2	3	2.67	1.67	0	New	A1 or A2	1
457253	42	3.33	2.33	2.33	3	1.33	0	Experienced	A0	1
457254		4	2	4.67	4.33	1.33	0	Experienced	A0	1
457255		5	3.5	5	6.5	3.5	0	Experienced	A0	1
457256	40	1	1	2	2	1	0	Experienced	A0	2,3, or 9
457257	23	2	1.33	2	2.67	1.33	1	Experienced	A0	1
457258	36	2.33	1	1.67	3	1	0	Experienced	A0	1
457259	46	2	1.33	2.33	3.33	1.33	0	Experienced	A0	2,3, or 9
457260		4	3.67	4.33	6	3	0	Experienced	A0	1
457261		2	3	2.5	4	1.5	0	Experienced	A1 or A2	1
457262		3.67	3.67	3.67	6	2.33	0	ESI	A0	1
457263		2.67	2.33	2	3.67	1.33	0	Experienced	A0	1
457264		3	2.33	4	4.33	2.33	0	Experienced	A1 or A2	1
457265	17	2	1	2.33	2.67	1	1	Experienced	A0	2,3, or 9
457266		5	4	4.33	6.67	2.67	0	Experienced	A0	1
457267	22	2	2.33	2.33	2.67	1	1	New	A0	1
457268		2.67	3.33	3.33	4.67	1	0	Experienced	A0	2,3, or 9
457269	43	2.33	1.33	3.67	4	1.67	0	Experienced	A1 or A2	2,3, or 9
457270	41	2	2	3	3	2	0	New	A1 or A2	1
457271	23	2.33	1	2	2.33	1.33	1	Experienced	A1 or A2	1
457272		4	2	2	5.33	2	0	New	A0	1
457273		3	3.67	4	7	3.67	0	ESI	A0	1
457274	40	3.25	2	3.25	4.75	1.75	0	Experienced	A0	1
457275	32	2.33	2.33	4	4.33	2.33	0	Experienced	A0	2,3, or 9
457276	19	1.33	1.67	2	2.33	1.67	1	Experienced	A0	1
457277	56	4.33	2.67	3.67	4.67	2.67	0	New	A1 or A2	1
457278	48	2.67	1.67	3	4	1.67	0	Experienced	A0	1
457279	35	2.5	2	2.5	2.5	2	0	Experienced	A1 or A2	1
457280	20	1.33	1	1.67	3	1	1	Experienced	A0	1
457281	48	2.33	2	2	4	1.67	0	ESI	A1 or A2	1
457282	53	2	2.5	2	3.75	2	0	ESI	A0	1
457283	20	1.67	1.33	2	2	1.33	1	Experienced	A1 or A2	1
457284		4	1.67	4	5.67	2	0	Experienced	A0	2,3, or 9
457285	40	1.67	1.67	3	5	3	0	Experienced	A0	1
457286	33	1.67	1.67	1.67	3.67	1	0	Experienced	A1 or A2	1
457287	47	3.33	2	2.33	4.67	2.33	0	ESI	A0	1
457288		4	3	4.33	5	3	0	ESI	A0	1
457289	29	2.33	1.67	3.33	2.67	1.67	0	Experienced	A0	2,3, or 9
457290	48	3.67	2.67	4	2.67	2.67	0	Experienced	A0	1
457291	70	6	2.67	5.67	6.33	2.33	0	Experienced	A0	1
457292		4.33	2	5.33	6	2	0	New	A0	1
457293	30	1.67	2	2	3.33	1.33	0	Experienced	A0	1
457294		6	4.67	5.33	7	4	0	ESI	A0	1
457295		3.33	2	3.33	4.67	2	0	Experienced	A1 or A2	2,3, or 9
457296		4.33	2.67	4.67	5	2	0	Experienced	A0	2,3, or 9
457297		2.67	1.33	3	3.67	1.67	0	Experienced	A0	1
457298		7	7.33	7.33	8	7.33	0	New	A1 or A2	1
457299	42	3.67	2.33	3.67	4.33	2.33	0	New	A0	1
457300		4	4	3	5.33	2.33	0	New	A0	1
457301		4.33	2	4.67	5.33	1.67	0	Experienced	A0	1
457302		4	3.33	3	6.33	2.33	0	Experienced	A0	1
457303	18	1.67	1.33	1.67	3	1	1	Experienced	A1 or A2	1
457304	63	3.33	3.33	4	5	2.33	0	New	A0	1
457305	20	1.67	1	1.33	2	1	1	Experienced	A1 or A2	1
457306		3.33	1.67	2.67	4.67	1.67	0	Experienced	A0	1
457307	17	2	1	2.67	3	1.33	1	Experienced	A1 or A2	1
457308	36	2	1.33	2.67	4.33	1.67	0	Experienced	A0	1
457309		2.67	2	3	7.33	3.67	0	Experienced	A0	1
457310	49	3.67	3	3.33	5.67	1.33	0	Experienced	A0	2,3, or 9
457311	26	1.67	2	2.33	2.33	2.33	0	Experienced	A1 or A2	1
457312	58	2.67	2	2.33	3.67	1.67	0	ESI	A1 or A2	1
457313	32	1.67	2.33	2.67	3.33	1.33	0	New	A1 or A2	1
457314	29	1.33	1.33	2.67	2.33	1.67	0	Experienced	A0	1
457315		3.33	1.67	3.67	4	1.67	0	Experienced	A0	1
457316	29	2.25	1	2.25	2.5	1	0	Experienced	A0	1
457317	20	2	1.67	2.67	2.67	1.33	1	ESI	A1 or A2	1
457318	50	2.33	1.33	5	5.33	1.67	0	ESI	A1 or A2	1
457319		4.67	3.67	4.33	5.67	2	0	ESI	A0	1
457320		5.67	4	5	7.33	3	0	New	A0	1
457321	42	3	1.33	3	3	1.33	0	Experienced	A0	1
457322	45	2	2	1.67	3.67	1	0	ESI	A0	1
457323		3	2.75	2.25	4.25	2	0	Experienced	A0	1
457324	42	2.75	2	4	3.2	2	0	Experienced	A1 or A2	1
457325		6.5	3.5	6	7.5	3.5	0	Experienced	A1 or A2	2,3, or 9
457326		3	1.33	4	6	1.67	0	New	A0	1
457327	41	2.67	1.67	2.67	4.33	1.67	0	ESI	A1 or A2	1
457328	35	2.33	1.33	2	3.67	1	0	Experienced	A0	1
457329		4.67	5.33	6	7.33	3.33	0	New	A1 or A2	1
457330	36	2.33	1.67	3	3.33	1.67	0	Experienced	A0	1
457331		2.67	2.33	3	5	2.33	0	New	A0	1
457332	40	2.67	2.67	3	4.33	2.67	0	New	A0	1
457333		3	1.75	2.75	5	1.75	0	Experienced	A0	1
457334		5	3	3.67	5.67	1.33	0	New	A0	1
457335		3.67	2.33	3.33	6.33	2.33	0	Experienced	A0	1
457336	46	2	1	2.33	3.67	1	0	ESI	A0	1
457337	37	1.67	3	1.67	2.67	1.33	0	Experienced	A0	1
457338	50	3	2.33	3.33	4.33	2.33	0	Experienced	A0	1
457339		5	3.67	5.33	5.67	3.67	0	New	A0	1
457340	34	2.67	2	2	3.67	2	0	Experienced	A0	1
457341	30	2.67	2.33	1.67	3	1.33	0	ESI	A0	1
457342		2.33	2	2.67	5.67	2	0	Experienced	A0	2,3, or 9
457343		2.33	2	3.67	5	1.67	0	Experienced	A0	1
457344	44	2	3.67	3.33	5	3.33	0	ESI	A1 or A2	1
457345	35	3.33	1.67	3	3.67	1.67	0	Experienced	A1 or A2	1
457346	43	3	2.33	3	5.33	1.67	0	ESI	A1 or A2	1
457347	58	5	4	4.67	5.33	4	0	Experienced	A0	1
457348		7.67	7	7	8.67	6.67	0	New	A0	1
457349	52	3	3.33	2.67	4	2.67	0	Experienced	A0	1
457350	14	1.33	1	1.67	1.67	1	1	Experienced	A1 or A2	2,3, or 9
457351		2.67	2.33	2.33	5.33	2	0	Experienced	A0	1
457352	37	2.75	1.5	2.5	3.25	1.5	0	New	A0	1
457353	44	3	2	3	4	2	0	Experienced	A0	1
457354	38	3.67	3	2.67	4	2.33	0	ESI	A1 or A2	1
457355	49	3	2.33	2.33	4.33	2.67	0	New	A1 or A2	1
457356		3.33	2.67	3.33	5	2	0	Experienced	A0	1
457357		6	3.33	3.33	6.33	2.67	0	New	A0	1
457358		3.67	3	4	5.67	3.33	0	Experienced	A0	1
457359	55	3.33	3.33	3.67	4.67	2	0	New	A0	1
457360		4.33	3.33	3.67	5.33	3.67	0	ESI	A0	1
457361		3.67	3.67	4.67	4.67	2.67	0	Experienced	A0	1
457362		3.67	1.33	2	4	1.33	0	Experienced	A0	1
457363	32	4.33	3.33	4.33	4.33	3.67	0	Experienced	A0	2,3, or 9
457364	40	2.67	2.33	3.67	4.67	2.67	0	Experienced	A0	1
457365		3	3.67	3.67	5.67	2.33	0	New	A0	1
457366		5.33	3.67	4.33	6.67	3.67	0	Experienced	A1 or A2	1
457367	41	2	2.33	2.67	4	1.33	0	New	A0	1
457368		2.67	2.67	3.67	5.33	3.67	0	New	A0	1
457369		4.33	3.33	4.67	7.67	2.67	0	Experienced	A0	1
457370		4.5	2.75	4	4.75	1.5	0	Experienced	A0	1
457371		2.33	1	3.67	5	1	0	Experienced	A0	1
457372		3.33	5	3.67	5.33	2	0	ESI	A0	1
457373	46	3	2.33	3.33	5	2	0	Experienced	A0	2,3, or 9
457374		4.33	2	3.67	4	1.33	0	New	A0	1
457375	18	1.33	2	3.33	2.33	1.33	1	Experienced	A0	2,3, or 9
457376		2.33	3.33	2.33	4	2.67	0	Experienced	A0	1
457377		3.5	3	3.5	6	2	0	ESI	A0	1
457378	60	2.33	2.33	3	4.67	2.67	0	New	A1 or A2	1
457379	46	3.75	3	3.5	4.5	3.25	0	ESI	A0	1
457380		2	1.67	2	4	1.67	0	Experienced	A0	1
457381		5.33	5.33	4.33	6.67	3	0	New	A0	1
457382	48	3	2.33	3	3	1.33	0	Experienced	A0	1
457383	33	2	1.33	3	3.67	1	0	Experienced	A1 or A2	1
457384	17	1.67	1	2.67	2.33	1	1	Experienced	A0	2,3, or 9
457385	13	2	1	1	2.5	1	1	Experienced	A0	2,3, or 9
457386	43	4	1.67	4.67	4.67	1.67	0	Experienced	A0	1
457387	48	3	1.33	3.33	3.33	1	0	Experienced	A0	1
457388	41	3.67	2.33	3.67	3.67	2	0	Experienced	A1 or A2	1
457389	36	3	3	2	4	2.75	0	Experienced	A0	1
457390		4	1.5	4.5	5	1.5	0	ESI	A1 or A2	1
457391		5	4.33	4.67	4.67	5	0	Experienced	A1 or A2	2,3, or 9
457392		4	3	4	5	2.67	0	ESI	A1 or A2	1
457393		2.67	3.33	3	3.33	2.67	0	ESI	A1 or A2	1
457394	42	2.33	1.67	1.67	3.67	1	0	New	A0	1
457395	46	4	1.67	3	5	1.67	0	New	A0	1
457396		3.25	1.5	3.25	5.25	1.25	0	Experienced	A0	1
457397		5	5.33	4.67	7.67	3.33	0	Experienced	A0	1
457398		2.67	3.33	2.67	5.67	2	0	ESI	A0	1
457399		4.25	3.25	3.75	6.25	2	0	New	A0	1
457400	20	1.67	1.33	3	1.67	1.33	1	Experienced	A1 or A2	1
457401	51	5	2.67	4.67	5.67	2.33	0	Experienced	A1 or A2	2,3, or 9
457402	50	4.5	2.5	4.25	5.25	2.75	0	New	A0	1
457403		2	1	3	3.67	1.33	0	Experienced	A0	2,3, or 9
457404	69	6	4.75	5.75	6	5.33	0	Experienced	A0	1
457405	28	2.33	1.33	2	2.67	2	0	Experienced	A1 or A2	1
457406	34	2	1	2.33	3.67	1	0	Experienced	A0	2,3, or 9
457407		3.67	3.67	3	5.33	2.67	0	Experienced	A0	1
457408	49	2	2.67	3	4	4.33	0	New	A0	1
457409		4.67	3	4.67	5.67	2.33	0	Experienced	A0	1
457410	41	2.67	2.33	4	3.33	1.67	0	Experienced	A1 or A2	2,3, or 9
457411	38	3.33	1.67	3.67	3.33	1.33	0	Experienced	A0	1
457412	49	1.67	1.67	3.33	5	1.33	0	Experienced	A0	1
457413	40	3	1	2.33	4	1	0	Experienced	A0	1
457414	65	4	1.67	4.33	7	1.33	0	Experienced	A0	1
457415		3.33	2.33	3.33	5.67	2.67	0	Experienced	A1 or A2	1
457416	68	4	3.67	6	6.33	3.33	0	New	A0	1
457417		3.67	2	4.67	5	3	0	Experienced	A0	1
457418	24	2.33	1	3	2.67	1.33	1	Experienced	A1 or A2	2,3, or 9
457419	50	3	2.67	3.33	6	1.67	0	Experienced	A0	1
457420	50	2	2	2.33	4	2.33	0	ESI	A0	1
457421	41	2	2	2.33	3.67	2	0	Experienced	A1 or A2	2,3, or 9
457422	43	2	1.67	2.33	3.67	1.67	0	Experienced	A1 or A2	1
457423	32	3	2.25	2.25	3.5	1.75	0	New	A1 or A2	1
457424		5.67	3	4.33	5.67	2.33	0	Experienced	A1 or A2	1
457425	35	2.67	3	3	4.67	2.67	0	ESI	A0	1
457426	46	2.33	2.67	2.33	4	2	0	ESI	A1 or A2	1
457427	26	1.67	1.33	2	2.67	1.33	0	Experienced	A0	2,3, or 9
457428	34	2	1.67	2	4	1.67	0	Experienced	A0	1
457429		2	2.33	2	3.67	1.67	0	Experienced	A0	1
457430	39	2.67	1	2.33	3	1	0	Experienced	A1 or A2	1
457431	13	2	1.33	1.67	1.67	1.33	1	Experienced	A0	2,3, or 9
457432	35	2	2	3	2.67	1.67	0	Experienced	A0	1
457433	21	1.67	1	2.33	2.33	1.67	1	Experienced	A0	2,3, or 9
457434		4.33	3.67	4	5.33	3.33	0	Experienced	A0	1
457435	31	2	2.67	1.67	3.33	2	0	ESI	A1 or A2	1
457436		4.33	2.33	3.67	4.67	3	0	Experienced	A0	1
457437	28	1.33	2	3	3.67	1.67	1	Experienced	A0	2,3, or 9
457438	25	2.67	2	1.67	2.33	2.33	1	Experienced	A1 or A2	1
457439		4.33	2.33	2.33	5.67	3	0	Experienced	A0	1
457440	42	3.33	2	3.33	4	1.33	0	New	A0	1
457441		4.33	5.33	4.67	5	4	0	ESI	A0	1
457442	29	2	1	1.75	3.75	1.25	0	Experienced	A1 or A2	1
457443		3.67	1.33	3	3.33	1.33	0	Experienced	A0	1
457444		2.25	1.75	3.25	3.5	1.25	0	Experienced	A0	2,3, or 9
457445		2.75	3.25	3.5	6.5	2.25	0	Experienced	A0	1
457446	29	3	1.67	2.33	3.33	1.67	0	New	A1 or A2	1
457447	31	2.67	1.67	3	3	2	1	Experienced	A0	2,3, or 9
457448	38	3.33	2	3.33	3.33	2.33	0	Experienced	A1 or A2	2,3, or 9
457449		5	3.33	3.67	5.67	2.33	0	New	A0	1
457450	50	4	2.33	3.33	4.67	2.33	0	Experienced	A0	1
457451		3	2	2.75	4.2	2.5	0	New	A0	1
457452	44	2.33	2.67	2.33	4	2.67	0	New	A1 or A2	1
457453	30	2	1.33	2.33	2.67	1.33	0	Experienced	A0	1
457454		5.67	2	4	6	2.33	0	ESI	A1 or A2	1
457455	17	1.33	1	2	2.33	1.67	1	Experienced	A1 or A2	1
457456		2.33	2.33	3	4.67	2	0	Experienced	A1 or A2	1
457457	37	2.5	1.75	2.5	3.75	1.25	0	ESI	A0	1
457458	64	2.33	2.33	3.33	5	1.33	0	Experienced	A1 or A2	2,3, or 9
457459	12	1	1	1.67	1.33	1	1	Experienced	A0	2,3, or 9
457460	44	2	1.67	2.33	3.33	1.33	0	Experienced	A0	2,3, or 9
457461		3.5	2.5	4	4	2	0	Experienced	A0	1
457462	58	2.67	2	3	5.67	1.33	0	Experienced	A0	2,3, or 9
457463	25	1.33	1.67	2.33	2.67	1.33	1	Experienced	A0	1
457464	10	2.42	1.27	3.25	2.83	1.08	1	Experienced	A0	1
457465		4.33	3.67	4	6.33	2	0	Experienced	A0	1
457466	57	2.33	3.33	3.33	5.33	2.33	0	Experienced	A0	1
457467	41	2.67	1.67	2.67	3.67	2.33	0	Experienced	A0	2,3, or 9
457468		2	2.5	2.5	2.5	2.5	0	Experienced	A0	1
457469	31	2	2	2	3.33	1.33	0	Experienced	A1 or A2	1
457470	27	2.33	1	2	2.67	1	0	Experienced	A1 or A2	1
457471		4.33	1.33	3.67	6	1	0	Experienced	A0	1
457472	20	2	2	2.67	2.33	1.67	1	Experienced	A1 or A2	2,3, or 9
457473		5.67	2.67	4	7.67	2.33	0	Experienced	A0	1
457474	32	2.25	1.75	1.5	3.25	1.75	0	Experienced	A1 or A2	2,3, or 9
457475		2.67	1	2	3	1.33	0	Experienced	A0	1
457476		5.33	4.33	3.33	7	3.67	0	Experienced	A1 or A2	2,3, or 9
457477	40	3.67	1	2.67	4	1	0	Experienced	A1 or A2	2,3, or 9
457478		3.67	1	4	4	1	0	Experienced	A1 or A2	2,3, or 9
457479	36	2.33	1.67	3	3.33	1.67	0	Experienced	A0	1
457480	19	1.33	1.33	2	1.67	1.67	1	Experienced	A0	1
457481		8.5	7.75	6	9	5.75	0	New	A0	1
457482	22	1.33	1.33	1.67	2.33	2	1	Experienced	A1 or A2	1
457483	31	2	1.67	2.33	3.67	2.33	0	Experienced	A0	1
457484	24	2	1	2	1.33	1	1	Experienced	A1 or A2	1
457485		4.67	4	5.67	5.67	3	0	Experienced	A0	1
457486	20	1.67	2	1.33	2.33	1.67	1	New	A1 or A2	1
457487	38	2.5	1.5	2	2.5	1.5	0	Experienced	A1 or A2	1
457488	40	2.67	3	2	3.33	1.67	0	Experienced	A1 or A2	2,3, or 9
457489	27	2.4	1.6	2.4	3	1.4	0	Experienced	A0	2,3, or 9
457490	21	2.67	1.33	2	2.67	1	1	Experienced	A1 or A2	2,3, or 9
457491		3.67	5	3.33	6.33	3.33	0	Experienced	A0	1
457492		4.5	4.5	5	7.5	5.5	0	Experienced	A0	1
457493		3.33	4	2.67	3.33	1.67	0	ESI	A0	1
457494	44	2.25	2	2.25	4	1.75	0	Experienced	A0	1
457495		3.67	4	3	6	2	0	ESI	A0	1
457496	53	3	1.67	3.67	4.67	2	0	ESI	A1 or A2	1
457497		6	4.33	6.33	7	2.33	0	ESI	A0	1
457498		3.67	1.67	3.67	5	1.33	0	Experienced	A1 or A2	1
457499	30	2.33	1.33	2.33	2.67	1.33	0	Experienced	A0	1
457500		4	3.67	4.33	6.33	2.67	0	New	A0	1
457501	67	4	2.17	3.5	6	2.33	0	Experienced	A0	1
457502	46	4	2	3	4.33	3	0	Experienced	A1 or A2	1
457503	47	2.33	2.67	2	4.67	1.33	0	Experienced	A0	1
457504		3.33	3	3.67	6	2.67	0	Experienced	A0	1
457505	25	2.67	1.67	2.67	2.67	2	0	Experienced	A0	2,3, or 9
457506	57	3.33	2.67	3.33	5	2	0	Experienced	A0	2,3, or 9
457507	20	2	2	2.33	2.67	1.33	1	Experienced	A0	1
457508		6	5.5	6	7	4.5	0	Experienced	A1 or A2	1
457509	14	2	1	1.33	1	1	1	Experienced	A0	1
457510		4.67	4	3.67	6.33	4	0	Experienced	A0	1
457511	39	1.67	1.33	2.33	3	1.33	0	Experienced	A0	1
457512	37	2	2	2.67	3.67	1.67	0	Experienced	A1 or A2	1
457513	14	1.67	1	2	2.33	1	1	Experienced	A0	1
457514	19	2	1.67	1.33	2.33	1.33	1	Experienced	A1 or A2	1
457515	35	2.33	3.17	3.17	3.67	1.67	0	Experienced	A0	1
457516		3.5	3	3	6.5	3	0	ESI	A0	1
457517	40	1.67	2	1.67	4	1	0	Experienced	A0	2,3, or 9
457518	28	2.67	2.33	2.67	3.33	1.67	0	Experienced	A1 or A2	2,3, or 9
457519	38	2.5	1.5	1	3.5	1.5	0	Experienced	A1 or A2	1
457520		4.33	3.33	3.33	5.33	3.33	0	ESI	A0	1
457521		3	2.33	4	5.33	2.67	0	Experienced	A0	1
457522		3	1	3	4.33	2	0	Experienced	A1 or A2	2,3, or 9
457523		4.33	2.33	2.33	6.67	3	0	Experienced	A0	1
457524	50	3.67	3.67	3	5.33	2.33	0	ESI	A0	1
457525	24	1.67	1	3	2.67	2	1	Experienced	A0	2,3, or 9
457526		7	4	6	7.5	2.5	0	New	A0	1
457527	52	2.33	1.67	3.67	3.67	1.67	0	Experienced	A1 or A2	1
457528		4	1.33	3.67	5.33	2	0	Experienced	A0	1
457529		2.33	1.67	2.33	5.67	1.67	0	Experienced	A0	1
457530	37	2	1.67	2.33	3.67	2	0	Experienced	A0	1
457531		5.5	3.5	4	6	2.5	0	New	A1 or A2	1
457532		2.33	2	2.33	4.67	2.33	0	New	A0	1
457533		3.67	3	3.67	5.67	3	0	Experienced	A0	1
457534	28	2.5	1.5	2	3.5	1	0	Experienced	A1 or A2	1
457535	50	3	2.67	2.33	4.33	2	0	New	A1 or A2	1
457536	16	1.67	1	1	2.33	1	1	Experienced	A0	2,3, or 9
457537		4.33	4	3	6.33	3	0	Experienced	A0	1
457538	28	1	1.67	2	3	1.33	0	Experienced	A1 or A2	1
457539	14	1.67	1.33	1.33	1.67	1.33	1	Experienced	A0	1
457540	29	2	1.33	1.67	2.67	1.33	1	Experienced	A1 or A2	1
457541	49	4.67	2.33	4.67	2.33	2.67	0	Experienced	A1 or A2	1
457542		3.33	2.33	4.67	5.67	2.33	0	Experienced	A1 or A2	2,3, or 9
457543	40	2.33	2.67	2.67	4.33	2.33	0	ESI	A0	1
457544		4.33	4.33	3.67	5.33	3.67	0	Experienced	A0	1
457545	26	1.67	1.67	1	2.67	1	0	Experienced	A0	1
457546		3.5	3	4.5	6.5	2.5	0	Experienced	A0	1
457547	36	3.33	1.33	2	3.33	1	0	Experienced	A0	1
457548	30	2	1.33	1.67	2.67	1.33	0	Experienced	A0	2,3, or 9
457549	41	2.33	4.33	3	4.67	3.67	0	New	A1 or A2	1
457550		2.33	2	3.67	5.33	1.67	0	Experienced	A0	1
457551		4	3.5	3.25	4.25	3.25	0	New	A0	1
457552		6	3	5.33	6.33	2.67	0	ESI	A0	1
457553	13	2	1	1.67	2	1	1	Experienced	A1 or A2	1
457554	39	3	2.67	2	4.67	2.33	0	New	A1 or A2	1
457555	24	2.67	2.33	1.67	3.67	1.67	1	ESI	A0	1
457556		2.67	1.33	2.67	3.33	1	0	Experienced	A1 or A2	1
457557	29	1.67	2	2.33	2.67	1	1	Experienced	A0	1
457558	51	3	1.5	2.5	3.5	2	0	Experienced	A0	1
457559		6.33	6.33	7	8.33	4.33	0	ESI	A0	1
457560	18	1.67	2.33	2	2.33	1.33	1	Experienced	A1 or A2	1
457561	34	2.33	2	3.33	3.67	1	0	ESI	A0	1
457562	24	2	1.67	2.33	3	1.67	1	Experienced	A0	1
457563		4.67	3	3.67	5.33	2.67	0	Experienced	A0	1
457564	18	1.33	2	3	3	1.67	1	Experienced	A1 or A2	2,3, or 9
457565	16	2	1	1.33	3	1	1	New	A0	1
457566		6.33	4	4	7.33	2.33	0	Experienced	A0	1
457567		5.33	3.33	6	8	2.67	0	ESI	A0	1
457568		4	2	4	4.67	2	0	Experienced	A0	1
457569		3.67	2	5	4.67	2.33	0	Experienced	A0	1
457570	46	3.67	1.33	2.33	3	1.33	0	Experienced	A0	1
457571	63	4	5.33	4	6	3.67	0	Experienced	A0	1
457572	53	2	1	1.5	3.5	1	0	Experienced	A0	1
457573	38	2.33	2	3	3.33	2	0	New	A0	1
457574	40	3	4	3.33	3.67	1	0	ESI	A1 or A2	1
457575		3.67	2.33	4.33	5.33	2	0	Experienced	A0	1
457576		4.33	2	4.67	5.33	1.33	0	Experienced	A0	1
457577	61	4	3	4.67	6.67	3.67	0	Experienced	A1 or A2	1
457578	16	1.33	1.33	1.33	1.67	1.33	1	New	A1 or A2	1
457579		5	4.5	5	5.5	3.5	0	ESI	A1 or A2	1
457580		3.67	1.67	2.67	4.67	1.67	0	Experienced	A0	1
457581	30	2	1.33	2	3.33	1.67	0	New	A1 or A2	1
457582		4	2.67	4.33	5.33	2	0	Experienced	A1 or A2	2,3, or 9
457583	20	1.25	1.75	1.75	2.5	1.75	1	New	A1 or A2	1
457584		4.67	3	4.33	5.67	2.33	0	Experienced	A0	1
457585	36	2.25	2	2	3.25	1.5	0	Experienced	A0	1
457586	45	2.67	1.33	3	3.67	1.67	0	Experienced	A1 or A2	2,3, or 9
457587	41	2.67	1.67	3.67	4.33	1.33	0	Experienced	A0	1
457588		3.67	3	4.33	5.67	2.67	0	ESI	A0	1
457589	23	2.4	2	1.6	2.4	2	1	Experienced	A0	2,3, or 9
457590		3	1.67	3.67	3.67	1.33	0	Experienced	A0	1
457591	60	3.33	3.67	4.33	6	1.67	0	New	A1 or A2	1
457592	44	2.67	3.67	5	5	2.67	0	ESI	A0	1
457593	20	1	2.25	1	2.75	1.25	1	ESI	A1 or A2	1
457594		4	4.67	5.67	7	4	0	New	A0	1
457595		5	4	3	6.25	4.25	0	New	A1 or A2	1
457596	36	2.33	1.67	2.33	3	1	0	ESI	A0	1
457597		5	1.75	3.5	5.25	2.25	0	Experienced	A0	2,3, or 9
457598	38	2.33	2.33	3	4	1	0	New	A0	1
457599		3.67	1.33	4.67	4.67	1.33	0	Experienced	A0	2,3, or 9
457600	39	2.33	2.33	2.67	3.33	3.33	0	Experienced	A0	2,3, or 9
457601		5.33	4.33	3.67	6	2.67	0	New	A1 or A2	1
457602	20	2.33	1.33	2.33	2.33	1.67	1	Experienced	A1 or A2	1
457603		3	2.33	2.67	4.33	2	0	Experienced	A0	1
457604		3.5	2	3.25	7	2.25	0	Experienced	A0	1
457605	10	1	1	1.33	1.33	1	1	Experienced	A1 or A2	2,3, or 9
457606		2.33	2.67	3.33	5	1.33	0	Experienced	A0	1
457607	49	1.67	2.33	1.67	4.33	1.33	0	ESI	A1 or A2	1
457608		3.33	2.33	2	6	2	0	ESI	A0	1
457609	41	3	3	3	5.33	2	0	Experienced	A0	1
457610		3	2.67	2.33	5.67	1	0	Experienced	A0	1
457611	10	1.67	1	1.67	1.33	1.67	1	Experienced	A1 or A2	2,3, or 9
457612	42	2.33	2.33	3	4.67	2	0	ESI	A0	1
457613	50	2.33	2.67	2	4.67	2.67	0	Experienced	A0	1
457614		2.67	1.67	1.67	4.67	1.67	0	Experienced	A1 or A2	1
457615		4	3	2.5	4.5	1.5	0	ESI	A0	1
457616	12	1.33	2	1.67	1.67	3	1	Experienced	A1 or A2	2,3, or 9
457617		3	3.33	5.67	4.67	3	0	Experienced	A1 or A2	1
457618	38	3.33	2	4.33	3.33	2.33	0	Experienced	A1 or A2	1
457619		3.67	1.67	4	5	2	0	Experienced	A0	1
457620		2.67	2.33	3.33	3.67	2	0	Experienced	A0	1
457621		3	1	2.67	4	1.33	0	Experienced	A1 or A2	2,3, or 9
457622	29	2.33	2.33	2.33	2.33	2	0	Experienced	A1 or A2	1
457623		2.33	2.67	4	4.33	2	0	Experienced	A0	2,3, or 9
457624	47	3	2.33	3	5	2.67	0	Experienced	A0	1
457625		4	2.67	4	6.33	3	0	Experienced	A0	1
457626	46	2.75	2.5	3.75	4.5	2	0	Experienced	A0	1
457627	39	1.33	2	2	4	1.33	0	New	A0	1
457628		5	1	4	6.67	2.33	0	Experienced	A0	1
457629		3.33	2.33	5.33	3.33	2.67	0	Experienced	A1 or A2	2,3, or 9
457630	50	3.67	2.67	2.33	5.33	3	0	Experienced	A0	1
457631	43	2.67	1.67	2	3.67	1.33	0	Experienced	A0	2,3, or 9
457632		6	4.67	4	5	4.67	0	New	A0	1
457633	33	2	2	2.67	3.33	1.67	0	Experienced	A0	1
457634		4	1.33	4.67	5.33	1.67	0	Experienced	A0	1
457635		3.5	1.5	3.5	3.5	1.5	0	Experienced	A1 or A2	1
457636	28	2.67	1.33	2	3	1.33	0	Experienced	A1 or A2	1
457637	33	2	2	2.75	3.33	1.67	0	Experienced	A0	2,3, or 9
457638		2	2.33	1.33	3.33	1.33	0	Experienced	A1 or A2	2,3, or 9
457639	44	2.33	2.33	3	4.67	1.67	0	ESI	A0	1
457640		6	2.33	3	6	2.67	0	Experienced	A0	1
457641	54	4.25	2.5	4.75	5.25	2	0	Experienced	A0	1
457642	30	1.33	2	2.33	2.67	1.33	0	Experienced	A0	1
457643	38	3.33	1.67	5.67	3.33	1.33	1	Experienced	A0	1
457644		3	3.33	3	6	2.33	0	New	A0	1
457645	30	2.33	1.67	3	3	1.67	0	New	A0	1
457646		3.67	2.67	5.33	6.67	2.33	0	New	A0	1
457647		4.67	3.33	3.33	3.67	2.33	0	ESI	A1 or A2	1
457648		4	4.75	4.5	5.5	4.5	0	ESI	A0	1
457649	30	1	1	3.75	3.5	1.25	0	Experienced	A0	1
457650	15	1.33	1	1.67	2	1	1	Experienced	A0	2,3, or 9
457651	39	4.33	2.67	4.33	4	2	0	Experienced	A0	1
457652		5.33	2	5	5	1.67	0	ESI	A0	1
457653	38	2	1.33	3	3.33	1.33	0	Experienced	A0	2,3, or 9
457654	26	1.33	1.67	2	2.67	1	0	Experienced	A0	2,3, or 9
457655	31	2.33	2.33	2.33	3	1.33	0	Experienced	A0	2,3, or 9
457656	29	2.33	1.67	2.67	4	1.33	0	Experienced	A0	1
457657	40	3	1	2.67	4	1	0	Experienced	A0	1
457658		2	3	2.67	5.33	3.33	0	New	A0	1
457659	37	2.67	1.33	3	4	1	0	Experienced	A1 or A2	2,3, or 9
457660		5.67	6	5	7.67	4.67	0	ESI	A0	1
457661	39	2.33	2	2.33	3.33	1.67	0	Experienced	A0	2,3, or 9
457662	39	3	2.25	3.5	3.25	1.75	0	Experienced	A0	1
457663		4	2	3.67	5.33	1.67	0	Experienced	A0	1
457664		4.33	2.33	4.33	5	2.33	0	New	A1 or A2	1
457665		4.33	3.33	4	6.33	3.33	0	Experienced	A0	1
457666	49	4.5	2.5	4.5	4.5	2	0	Experienced	A0	1
457667	48	4.33	2.33	3.33	4.67	1.67	0	Experienced	A0	1
457668		4	2.25	3.75	4.5	1.5	0	Experienced	A0	1
457669	43	3.33	1.67	3.33	3.67	1.33	0	Experienced	A0	1
457670		3	2.75	3	5	2	0	Experienced	A0	1
457671	28	2.14	1	2.29	3.57	1.29	0	Experienced	A1 or A2	1
457672		3.67	1.67	4	4.67	1	0	Experienced	A0	1
457673		3.33	2	3	6	1.33	0	Experienced	A0	1
457674	23	2	2	2.33	2.33	2	1	Experienced	A1 or A2	2,3, or 9
457675		4.67	2.33	5	6.33	1.67	0	ESI	A0	1
457676		3.33	2.67	4	5	2	0	New	A0	1
457677		4	2.67	4	5	4.33	0	ESI	A0	1
457678		4.67	2	3.67	4.67	2.67	0	Experienced	A0	1
457679		3.67	2	3.33	4	2.33	0	Experienced	A0	1
457680		6.33	4.67	6	6.67	3.67	0	New	A0	1
457681	27	1.67	1	2	2.33	3	0	Experienced	A0	1
457682		3.5	2	3	6	2	0	Experienced	A0	1
457683		4	3.33	3.67	5	2.67	0	Experienced	A0	1
457684	41	3.33	2.33	3.33	3.33	1.67	0	ESI	A0	1
457685	43	3	3.25	2.5	3.75	2.75	0	Experienced	A0	2,3, or 9
457686	40	2	1.33	3.67	4	1.67	0	New	A1 or A2	1
457687		3.67	4.33	4.33	5.67	3.67	0	Experienced	A0	2,3, or 9
457688	46	3.67	1.67	3.33	4.33	1.67	0	Experienced	A1 or A2	1
457689	39	1.67	1.67	2.67	3.67	1.33	0	Experienced	A0	1
457690		3	1.67	3.33	4.67	1.67	0	Experienced	A0	1
457691		3.33	1.33	5	4.33	1.33	0	Experienced	A0	1
457692	46	2.67	2.5	2.33	4	2.33	0	Experienced	A1 or A2	1
457693	42	3	2	2.67	3.33	2	0	Experienced	A0	2,3, or 9
457694	59	5	3	4.33	5	1.33	0	ESI	A0	1
457695		3.67	3	4.67	4.33	1.33	0	Experienced	A1 or A2	1
457696	29	1.67	2.33	2.33	3	1.67	1	ESI	A1 or A2	1
457697		7	5.5	5.5	7	4	0	ESI	A0	1
457698	27	1.5	1	2.5	2.5	1	1	Experienced	A0	1
457699	35	3	2.33	1.67	2.67	1	0	New	A0	1
457700	17	1.67	1	2	2.33	1	1	Experienced	A1 or A2	1
457701	28	2.33	2.33	2.33	2.33	2.33	0	Experienced	A1 or A2	2,3, or 9
457702	16	1.33	1	1	1.33	1	1	Experienced	A0	2,3, or 9
457703		3.33	1.33	2.33	5	1.33	0	Experienced	A1 or A2	2,3, or 9
457704	51	2.67	2	2.67	3.67	2.33	0	Experienced	A1 or A2	1
457705		3.33	2.33	3.67	5	2.33	0	ESI	A1 or A2	1
457706	45	3	2	3.33	3.33	1.67	0	New	A0	1
457707	26	1.67	1	2	2.33	1	0	Experienced	A0	1
457708		3.67	2.67	4	4.33	2.33	0	Experienced	A0	2,3, or 9
457709	36	2.67	2.67	3	3	2	0	Experienced	A0	1
457710	24	2	2	2.25	3	1.75	1	Experienced	A1 or A2	2,3, or 9
457711	18	2	1.5	2.5	2	1	0	Experienced	A1 or A2	1
457712	58	2.67	1	2.33	4	2	0	Experienced	A0	2,3, or 9
457713		4.67	2.33	5.33	5.67	2.33	0	ESI	A0	1
457714		3	2.33	3.33	5.67	2	0	Experienced	A0	1
457715	49	4	3	2.67	4	1.67	0	ESI	A0	1
457716	38	2.67	2.33	3.33	3.67	2	0	Experienced	A1 or A2	2,3, or 9
457717	38	2.33	1.33	3.33	3	2	0	ESI	A0	1
457718		2.67	1.67	3	4.67	1	0	Experienced	A0	1
457719	50	3.33	3	3	5	2	0	Experienced	A1 or A2	2,3, or 9
457720		3.67	3.33	4	6.67	3	0	Experienced	A0	1
457721	28	1.5	1.25	2.25	3	1	0	Experienced	A0	2,3, or 9
457722	44	3.33	2	3.33	4	2.67	0	New	A0	1
457723	16	1.33	1	3.33	2.33	1	1	Experienced	A1 or A2	2,3, or 9
457724	59	3.33	3.33	3	4	2.33	0	New	A0	1
457725	50	3	2.33	3	4	1.67	0	Experienced	A0	1
457726	43	2.67	2.33	2.33	4.33	2	0	Experienced	A1 or A2	1
457727	44	2	1.5	1.75	4.25	1.5	0	Experienced	A0	1
457728	18	1.33	1.33	1.67	2.33	1	1	Experienced	A0	2,3, or 9
457729	31	2.33	2	2.33	4	2.67	0	ESI	A0	1
457730		4.33	2.33	4	4.67	2.33	0	Experienced	A0	1
457731	29	2.75	1.25	3.25	2.5	1.25	0	Experienced	A1 or A2	1
457732		5	2	6.67	3.33	2.67	0	New	A0	1
457733	39	2.25	2	2.75	2.75	2	0	ESI	A0	1
457734	25	2	1.67	1.33	3.33	1.33	0	Experienced	A0	1
457735		3.67	2	3.33	4	2	0	ESI	A0	1
457736		3.33	1.67	1.67	4.67	1	0	Experienced	A0	1
457737	19	1.67	1	2	2	1.33	0	Experienced	A0	1
457738		4.33	3.33	5.33	5.67	3	0	Experienced	A0	1
457739	33	3.33	1.67	4	4.33	2	0	Experienced	A0	1
457740	46	2.33	1.33	4.33	6	1.33	0	Experienced	A0	2,3, or 9
457741		3	1.25	3.75	5.25	1.5	0	Experienced	A1 or A2	2,3, or 9
457742	43	2.67	2	3	3.67	1.67	0	Experienced	A0	1
457743		3.5	3	2	5.5	2.5	0	New	A0	1
457744		2.33	2	3.33	4	2	0	New	A0	1
457745	16	1.75	1	1.33	2	1	1	Experienced	A1 or A2	1
457746	29	2.67	1.67	2.33	4	2.67	0	ESI	A1 or A2	1
457747	77	4.33	4.33	7.67	5.33	2.67	0	New	A0	1
457748	37	1.5	1.5	3	4	1	0	New	A1 or A2	1
457749	35	1.67	1.67	2.67	3.67	1.33	0	Experienced	A0	1
457750		4	3	5	6.67	2.33	0	Experienced	A0	1
457751		5	4	3.67	5	4	0	Experienced	A1 or A2	1
457752	24	2	1.33	1.33	2.33	1.33	0	Experienced	A0	1
457753		2.67	2.67	3	2.33	2.67	0	ESI	A1 or A2	1
457754		2.67	1.33	2	5.33	1.67	0	Experienced	A0	2,3, or 9
457755	54	3.67	5	4	4.67	3.33	0	New	A1 or A2	1
457756		4.33	2	3.67	5.67	1.67	0	ESI	A0	1
457757		4.67	3.33	4.33	5.33	3.33	0	New	A0	1
457758	50	3	2.67	3.33	5.33	2.67	0	ESI	A0	1
457759		2.67	3.33	3.33	4.67	2.33	0	Experienced	A0	2,3, or 9
457760	37	2	1.75	4	4.5	1.75	0	Experienced	A1 or A2	1
457761		4	2.67	4	5	1.67	0	Experienced	A0	1
457762	35	2.5	1.75	2	3.5	1.25	0	Experienced	A0	1
457763		5	3	4	5.33	2.67	0	Experienced	A1 or A2	1
457764	35	2	2	2.33	3.33	2.33	0	Experienced	A1 or A2	1
457765	38	3	1.33	2	4	1.67	0	Experienced	A0	2,3, or 9
457766		5	3	4.67	6	2.67	0	New	A0	1
457767	35	2.33	1	2	3.67	1	0	Experienced	A1 or A2	1
457768		3.33	2.33	3.33	5.67	2	0	New	A0	1
457769	48	4.67	2.67	3.33	3.67	2.33	0	Experienced	A1 or A2	2,3, or 9
457770	25	2.67	1.67	3	3.33	1.33	1	New	A0	1
457771	24	2	2	2	2.67	1.67	0	Experienced	A1 or A2	1
457772	44	1.67	1	2.33	3.33	1.67	0	Experienced	A1 or A2	1
457773		3.33	1.67	3.33	5.33	1.67	0	Experienced	A1 or A2	1
457774	19	1	1	1.33	2.33	1	1	Experienced	A0	1
457775		6.67	6	7	8.33	5.67	0	ESI	A0	1
457776	32	1.33	1	1.33	3	1	0	Experienced	A0	1
457777	47	3.33	3.33	2.33	3.33	3	0	New	A0	1
457778	72	4.75	2.5	5.5	5.5	3	0	Experienced	A1 or A2	2,3, or 9
457779		4	2	2.67	4	1.33	0	Experienced	A0	1
457780		4.33	3	3.67	6.33	3	0	Experienced	A0	1
457781		5.67	5.33	5.67	7.33	4.67	0	New	A0	1
457782		5.33	4.33	5.67	5.67	3.67	0	ESI	A0	1
457783	50	2.33	3	3	4.33	3.33	0	New	A0	1
457784	41	2.33	1.33	3	3.33	2	0	Experienced	A0	2,3, or 9
457785	30	2	1	2.33	3	1	0	Experienced	A0	1
457786	43	1.67	1.33	2.67	3	1.33	0	Experienced	A1 or A2	2,3, or 9
457787	29	3	1.67	2.67	2.33	1.67	0	ESI	A1 or A2	1
457788		4.33	1.33	3.33	4	1.33	0	Experienced	A0	2,3, or 9
457789	32	1.67	1.33	2.33	3.67	1.67	1	Experienced	A1 or A2	2,3, or 9
457790	20	1.33	1	1.33	2	1	1	Experienced	A1 or A2	2,3, or 9
457791	25	2	2	2	4	2	1	Experienced	A1 or A2	2,3, or 9
457792		4.67	2.33	3.33	6.33	3	0	New	A0	1
457793	20	2	2	3.33	2.33	2.33	1	New	A1 or A2	1
457794	30	1.67	1.33	2	3	1.67	0	Experienced	A0	2,3, or 9
457795	43	3.33	2.33	3	3.33	1.67	0	Experienced	A0	1
457796		4	1.5	5	4.5	1.5	0	Experienced	A0	1
457797		2.67	3.33	5.33	6	2.67	0	Experienced	A0	1
457798		5.33	2.67	4.67	6	1.33	0	Experienced	A0	1
457799	27	2.33	1.33	2.67	3.33	1	0	Experienced	A1 or A2	2,3, or 9
457800	19	1.33	2	1.33	1.33	1.67	1	Experienced	A1 or A2	1
457801	41	2.33	1	2	3.33	1.33	0	Experienced	A1 or A2	1
457802	39	3.75	2.75	3.25	3.75	1.75	0	Experienced	A0	1
457803	51	3	2.5	4.5	4.5	3.5	0	ESI	A0	1
457804	38	3.75	1.75	3.5	4.25	1.25	0	ESI	A1 or A2	1
457805	45	2.67	2.67	3.67	4	2.33	0	Experienced	A0	1
457806		4.67	2	4.33	5.33	2	0	Experienced	A0	1
457807	53	5	2	4.33	4.33	1.33	0	Experienced	A0	1
457808	27	2.4	1	3.2	2.6	1.8	0	Experienced	A0	2,3, or 9
457809		4	1.67	5.33	5.67	2	0	Experienced	A0	1
457810	21	1.67	1.33	2	2.67	1	1	Experienced	A1 or A2	1
457811		3.33	2	2.33	4.67	1.67	0	Experienced	A0	1
457812		6	7	6	8	4.5	0	ESI	A0	1
457813		4	3.67	3	7	2.67	0	ESI	A0	1
457814	40	2.33	2.33	3	3.67	1.67	0	ESI	A0	1
457815		3.33	4.33	4.33	4.67	2	0	Experienced	A0	1
457816		3.33	2	4	4	1.67	0	Experienced	A0	1
457817	37	1.75	1.75	2	3.75	1	0	Experienced	A0	2,3, or 9
457818		4.33	5.33	4.33	6	3.67	0	Experienced	A0	1
457819	28	1.75	1	1.75	3.25	1	0	Experienced	A0	1
457820	35	3	1.67	2.67	3.67	2	0	Experienced	A1 or A2	2,3, or 9
457821	29	2	1.5	3	3.5	1.75	1	Experienced	A1 or A2	2,3, or 9
457822	46	2.25	1.5	2.25	4.5	1.25	0	Experienced	A1 or A2	1
457823		5	4	4.67	6	3.67	0	Experienced	A0	1
457824	50	3	3.33	3.33	5.33	2.33	0	ESI	A0	1
457825	44	2.67	1.67	2.67	4	2	0	New	A1 or A2	1
457826	25	2	1.5	4.25	3.75	1.75	1	Experienced	A0	1
457827		3.33	3.33	3	5	2	0	Experienced	A0	1
457828	31	2.33	2	3.67	3.33	1.33	0	ESI	A0	1
457829		3.33	2	2.33	4.67	2	0	Experienced	A0	1
457830		4	2.67	4.67	5.67	4	0	ESI	A0	1
457831	16	1.67	1.33	1.67	2.33	1.67	1	Experienced	A0	1
457832		1.67	2.33	3	5	1.67	0	Experienced	A0	1
457833	38	3.33	2	4	4.67	2	0	Experienced	A0	1
457834	38	2.33	3	2.67	3	3.67	0	Experienced	A1 or A2	1
457835	30	2	1	2	2.33	1	1	Experienced	A0	2,3, or 9
457836	22	2	1	1.33	2.33	1.33	0	Experienced	A0	1
457837		3.33	3.67	4	6.33	3.33	0	ESI	A0	1
457838	13	1	1	1.33	2	1.33	1	Experienced	A0	2,3, or 9
457839		2.33	2.33	3.67	5	2	0	Experienced	A0	1
457840		3.33	1.67	3.67	4.33	2	0	Experienced	A1 or A2	1
457841		3	2.33	3.33	4.33	1.67	0	Experienced	A0	2,3, or 9
457842	19	2	1.33	2	2.67	1.33	1	New	A0	1
457843		5.33	3.33	4.67	7	2.67	0	Experienced	A0	1
457844		4.33	3.67	6.33	7.33	3.33	0	Experienced	A0	1
457845	34	1.67	2	2	3	1.67	0	Experienced	A0	1
457846	35	2.33	2	2.33	3	1	0	Experienced	A1 or A2	1
457847		2.33	1.33	2.33	4	1.67	0	Experienced	A1 or A2	2,3, or 9
457848	42	3.33	2	3.33	3.67	1.33	0	New	A1 or A2	1
457849		2.33	3	3.33	5	2.33	0	New	A0	1
457850		5.25	3	4	6.25	3	0	Experienced	A0	1
457851	30	3	1.33	3	3.33	1.67	1	Experienced	A1 or A2	2,3, or 9
457852	50	3.67	2	2.67	5.67	2.33	0	Experienced	A1 or A2	1
457853		3	2	3.33	5	1.33	0	ESI	A0	1
457854	36	3	2.5	3.5	3.5	3	0	Experienced	A0	1
457855	30	2	1.33	1.67	2.67	2	1	Experienced	A0	1
457856		4	7.67	4.67	5	3.33	0	New	A0	1
457857	59	1.67	2.33	2	5.67	1.67	0	ESI	A1 or A2	1
457858	31	2.33	1.67	3.67	3.67	2	0	Experienced	A0	2,3, or 9
457859		3	5	4.67	7.33	4	0	New	A0	1
457860		4.33	2	4.33	5.67	1.67	0	Experienced	A0	1
457861	73	4.33	2.67	5	6	1.67	0	New	A0	1
457862	40	3.25	2.5	3.5	3.75	1.5	0	Experienced	A0	1
457863		3.67	2	4	3.67	1.33	0	Experienced	A0	1
457864		4	4	3.33	6	2	0	New	A0	1
457865		3	3	2.67	4.67	2.33	0	ESI	A0	1
457866	34	3.67	1.33	3	2.67	1	0	Experienced	A0	1
457867		2.67	3	3.67	5	3	0	Experienced	A1 or A2	1
457868	30	2.67	2.33	2.67	2.67	1.33	0	Experienced	A0	1
457869	36	2	1.67	3.33	2.67	1.67	1	New	A0	1
457870		3.33	3	4.33	4.67	2.67	0	Experienced	A0	1
457871		3	2.67	2.67	4.67	2.33	0	Experienced	A0	1
457872	47	3.33	3	4	3.67	2.33	0	New	A0	1
457873		3	2.33	3.33	4.33	2.33	0	Experienced	A0	1
457874	27	2.33	2	1.67	4	1.33	1	ESI	A1 or A2	1
457875	29	2	1.75	3.25	3.25	1.75	0	Experienced	A1 or A2	2,3, or 9
457876	41	2.67	1.33	3	3.67	1.33	0	Experienced	A1 or A2	2,3, or 9
457877	43	2.33	2.67	3	3.67	1.67	0	Experienced	A1 or A2	2,3, or 9
457878	28	2	1.33	2	2	1	0	Experienced	A0	2,3, or 9
457879		3.67	3.33	4	4.67	2.33	0	New	A1 or A2	1
457880	24	2.33	1.33	2	2.67	1.67	0	Experienced	A0	2,3, or 9
457881		2.67	3.67	3.33	5	2.33	0	ESI	A0	1
457882	19	3	2.33	3	3.33	2	1	New	A1 or A2	1
457883	16	1.33	1	2	2.33	1	1	Experienced	A0	1
457884		3.33	1.67	2.33	5.33	2.67	0	Experienced	A0	1
457885	39	2.33	2.33	2.67	3.33	1	0	Experienced	A0	1
457886	35	2.25	1.75	3	4	1.75	0	Experienced	A1 or A2	2,3, or 9
457887		2	1.33	3.33	3.67	1.33	0	Experienced	A0	2,3, or 9
457888	37	3	1	3	4	2	1	Experienced	A1 or A2	2,3, or 9
457889		3	2.67	3	5.67	2.33	0	Experienced	A0	2,3, or 9
457890	35	3	1.33	3.67	3.67	1.67	0	Experienced	A1 or A2	1
457891		4	2	3	3.67	2	0	Experienced	A1 or A2	1
457892		5	2.67	1.67	7	3	0	ESI	A0	1
457893		5	4.67	5.33	6	3.67	0	New	A1 or A2	1
457894		3.25	1.25	2	4.25	1.25	0	Experienced	A1 or A2	2,3, or 9
457895	44	3.5	2	3	3.5	1.5	0	Experienced	A0	1
457896		2.67	1.67	3	5	1.33	0	Experienced	A0	1
457897		4.25	3.25	3.5	4.75	2.5	0	ESI	A0	1
457898	28	2.67	2	4	3	2.33	1	Experienced	A0	2,3, or 9
457899	20	1.25	1.25	2.75	2	1.75	1	Experienced	A1 or A2	1
457900	15	1.33	1	2	1.67	1.33	1	Experienced	A1 or A2	1
457901	43	2.67	1.67	4	4.33	1.33	0	Experienced	A0	1
457902	59	4.33	3	4.33	4.67	1	0	Experienced	A0	1
457903	28	2.33	2	2.33	2.67	1.33	0	Experienced	A1 or A2	2,3, or 9
457904	45	4	2.33	2.33	4.33	2	0	New	A0	1
457905		3	1.33	3	5	2	0	Experienced	A0	1
457906	54	3	2.5	2.5	6	3	0	Experienced	A1 or A2	2,3, or 9
457907	46	2.33	2.33	4.67	4	3	0	Experienced	A1 or A2	1
457908	20	1.33	1.33	1.67	2.33	1	0	Experienced	A0	2,3, or 9
457909		4	3.67	3.33	4.33	3	0	Experienced	A0	1
457910	60	2.33	3.67	2	4.33	3.67	0	ESI	A0	1
457911	18	1.33	2	2	1.67	1	1	ESI	A1 or A2	1
457912		4.33	2.67	3.33	5.33	1.67	0	New	A0	1
457913		4	3	4.33	6.33	2.33	0	Experienced	A0	1
457914		3.33	3	3	6	2.67	0	ESI	A0	1
457915	21	1.67	1	2	2	1	1	Experienced	A0	1
457916	24	1.33	2	2	3.33	1.67	1	New	A0	1
457917	37	2	2.2	2.6	3.8	2.2	0	Experienced	A1 or A2	1
457918	41	1.67	2	1.33	3.67	1	0	Experienced	A1 or A2	1
457919	39	2.67	1.33	2.67	4	1.33	0	New	A1 or A2	1
457920		3.33	5.67	3.33	5.33	4.33	0	Experienced	A0	2,3, or 9
457921		5.67	4.33	6.33	5	3	0	Experienced	A0	1
457922		3.67	2	3.33	5	1.67	0	Experienced	A0	1
457923		3.67	2.67	4.33	4.33	3.33	0	Experienced	A0	1
457924	27	1.25	1	2	2	1.75	0	Experienced	A1 or A2	1
457925	57	2.67	1.67	3.33	4.33	1.67	0	New	A0	1
457926	47	2	1.25	2	3.25	1.25	0	Experienced	A1 or A2	2,3, or 9
457927		1.67	2	3.33	4.33	1	0	Experienced	A0	1
457928	51	2.33	2.67	3.33	4	2.33	0	New	A0	1
457929	38	2.33	2	3.33	3.67	1	0	Experienced	A1 or A2	2,3, or 9
457930	50	4	2.33	3.67	6	2	0	New	A1 or A2	1
457931	35	2	2	3.33	3.33	2	0	Experienced	A1 or A2	2,3, or 9
457932		2.67	3.33	3.67	6.33	3.67	0	ESI	A0	1
457933		4	2.5	4	5	1.5	0	Experienced	A0	1
457934		5.67	4.67	5.33	7.67	3.67	0	Experienced	A0	1
457935		3.33	3	3.67	4.67	3	0	Experienced	A0	1
457936	44	3.33	1.67	3.33	4.33	1.33	0	Experienced	A0	1
457937	67	6.33	3	6.67	5.67	3	0	New	A0	1
457938	37	3.33	1.67	2.33	5	1.33	0	Experienced	A0	1
457939		2.25	1.5	3.25	5.25	1.5	0	Experienced	A0	1
457940		2.33	1.33	2.67	5	1.33	0	Experienced	A0	1
457941	33	2.67	2.33	2	3.33	2.33	0	Experienced	A1 or A2	2,3, or 9
457942	40	2.33	2	3.67	3.33	1.33	0	Experienced	A0	2,3, or 9
457943	50	3.67	3.33	3.33	4.33	1.67	0	Experienced	A1 or A2	1
457944	39	3	2.33	3.67	4.33	2.33	0	Experienced	A0	1
457945	16	1.67	1	1.67	2	1	1	Experienced	A0	2,3, or 9
457946	40	3.33	3	3	4	2.33	0	New	A1 or A2	1
457947		4	3	3.4	6.4	2.8	0	Experienced	A0	1
457948		4.33	3.67	5	5.67	2.33	0	Experienced	A0	1
457949		4	2	4.5	3.5	1.5	0	Experienced	A0	1
457950		3.33	1.67	5.67	4.33	1.67	0	Experienced	A1 or A2	1
457951	32	4	2.33	3.33	3.67	2.67	0	New	A1 or A2	1
457952	39	3.33	3	3	4	2.33	0	New	A0	1
457953	22	1.75	1.5	2	2.5	1.75	1	Experienced	A1 or A2	1
457954	34	1.67	1.33	2.33	3.33	1.67	0	Experienced	A0	2,3, or 9
457955	40	2.33	2	1.67	3.33	1.33	0	Experienced	A0	1
457956		5	4	3	7.67	3.33	0	Experienced	A1 or A2	1
457957	10	1.33	1	1.67	1.33	1	1	Experienced	A0	1
457958	48	2.33	4	3	2.67	1	0	Experienced	A1 or A2	2,3, or 9
457959	24	2.67	1	2.67	2.67	1	1	Experienced	A1 or A2	2,3, or 9
457960		3.33	2	2	4.67	1	0	Experienced	A0	1
457961	38	2	1.33	2.33	3.67	1.67	0	Experienced	A0	2,3, or 9
457962	12	1.67	2	1.33	2.33	1.33	1	Experienced	A0	1
457963	48	3.33	2	3	4.33	2.33	0	Experienced	A1 or A2	1
457964	19	2.67	1.33	2.67	2.67	1.33	1	Experienced	A0	2,3, or 9
457965		4.67	3	3.67	6.67	1.67	0	Experienced	A0	1
457966	24	1	1.33	2.33	2.67	1.33	1	Experienced	A0	2,3, or 9
457967	58	3.67	3	2.67	5.33	3.33	0	Experienced	A1 or A2	2,3, or 9
457968		4.67	3	4.67	4.33	2.33	0	Experienced	A0	1
457969	48	3	2.33	3.67	4.67	3.67	0	New	A0	1
457970		4.5	3.25	4.5	5.75	2.75	0	ESI	A0	1
457971	41	3	2	3	3.57	2	0	Experienced	A1 or A2	2,3, or 9
457972	39	3	1	3.33	3.67	2	0	Experienced	A0	1
457973		6	4.67	6	7.67	3	0	Experienced	A0	1
457974		2.67	2.67	3.67	4.67	2	0	Experienced	A1 or A2	1
457975		3.67	1.33	3	4	1.33	0	Experienced	A0	1
457976	10	1.33	1	1.33	1.67	1	1	Experienced	A0	1
457977	21	2	2	2	2.33	1.67	1	Experienced	A0	1
457978		4	3.67	2.67	5.33	2.67	0	Experienced	A0	1
457979		4	3	3.67	5.67	2	0	Experienced	A0	1
457980		4	2.67	3	5.67	1.67	0	New	A0	1
457981		2.33	3.33	3	3.33	2	0	Experienced	A0	2,3, or 9
457982	46	3.67	3.25	3.67	4	3	0	New	A0	1
457983	23	1.33	1.67	1.67	2.67	1.33	1	ESI	A0	1
457984	30	1.67	2	3	3.33	2	0	Experienced	A1 or A2	1
457985	40	3.25	1.75	2.5	3.5	1.5	0	Experienced	A0	1
457986	48	3.33	3	3	4.67	2.67	0	Experienced	A0	1
457987	48	3.67	2	3.67	3.67	1.33	0	New	A0	1
457988		2.6	3.2	3.2	3.4	2.6	0	Experienced	A0	1
457989		3.67	3.33	4	6.33	2.33	0	Experienced	A0	1
457990		2.67	2	3	4.67	1.67	0	Experienced	A1 or A2	1
457991	27	2.33	1	2.67	3	1.33	0	Experienced	A0	1
457992	39	3	2.75	4.25	3.75	2.5	0	New	A0	1
457993	13	1	1	1	2	2.33	1	Experienced	A0	1
457994	54	2.67	2	3	5.33	2.33	0	New	A0	1
457995		2.67	3.67	3.67	4	2.33	0	New	A0	1
457996	49	1.75	1.25	2.75	4.25	1	0	Experienced	A0	2,3, or 9
457997	66	4.33	2.33	2.67	5.33	1.67	0	ESI	A0	1
457998		3.33	2.67	3.67	4.33	2.33	0	Experienced	A0	1
457999	64	2.5	2	3.5	3	2	0	Experienced	A0	2,3, or 9
458000		6	3.67	3.33	6	3	0	Experienced	A0	1
458001		2.67	2.67	4	5.33	1.33	0	Experienced	A0	1
458002		3.25	2.75	1.75	4.25	2	0	Experienced	A0	1
458003		4	5	5	6.67	2.67	0	Experienced	A0	2,3, or 9
458004	22	1.67	1	2	3	1	1	Experienced	A1 or A2	1
458005		3.5	1.75	2.25	5.25	1.5	0	Experienced	A0	1
458006	33	2	3.33	2.67	3.33	3	0	New	A1 or A2	1
458007	27	1.67	1.67	1.67	2.67	1.67	1	Experienced	A1 or A2	1
458008		2	2.33	3	5.33	2.33	0	Experienced	A0	1
458009		3.2	3.8	4.2	4.4	3.8	0	New	A0	1
458010	33	2.67	2.67	2	3.67	2.67	1	Experienced	A0	1
458011	39	2.33	2	2.33	3.67	1.67	0	Experienced	A1 or A2	1
458012	31	2	1.67	2	3.33	2	0	Experienced	A1 or A2	1
458013	32	2.5	1.5	3	2.75	1.75	1	ESI	A0	1
458014	42	3.33	1.67	3.67	4	2	0	Experienced	A0	1
458015		4	4.33	4.67	6.67	3.33	0	New	A1 or A2	1
458016		3	2.33	3	5.33	1.33	0	Experienced	A0	1
458017	49	2.5	3.25	4.75	4.25	2.5	0	New	A0	1
458018		2.33	2.33	2.67	4.67	2	0	ESI	A0	1
458019	46	2.5	1.75	3.25	4.5	2	0	Experienced	A0	2,3, or 9
458020	20	2.33	1.67	2.67	2.33	1.67	1	Experienced	A1 or A2	2,3, or 9
458021		3.33	2.33	3	4.33	3	0	Experienced	A1 or A2	1
458022	18	1	1.33	2	1.33	1.33	1	Experienced	A1 or A2	1
458023		6.33	2	3	5	1.67	0	Experienced	A0	1
458024		4.67	4.33	3.67	5	2.33	0	Experienced	A0	1
458025		4.33	2.67	4.67	7.67	1.67	0	New	A0	1
458026	31	2.33	1	2.67	2.67	1.33	0	Experienced	A0	1
458027		2.67	3.67	4	4.33	2	0	Experienced	A0	2,3, or 9
458028	50	2.67	2	2.67	5	1.67	0	ESI	A0	1
458029		5.33	3.33	4.33	6	2.33	0	Experienced	A1 or A2	2,3, or 9
458030		3.33	3	3.33	5	2.67	0	Experienced	A0	1
458031	20	2	2	3	2	2.67	0	Experienced	A1 or A2	2,3, or 9
458032	26	2.67	1.5	4.5	3.33	2	0	Experienced	A1 or A2	2,3, or 9
458033		3.33	3	4.33	5	2	0	New	A0	1
458034	39	2	1.67	3	3.33	1.67	0	Experienced	A0	1
458035	22	1.67	1.33	3	2.67	1	1	Experienced	A0	2,3, or 9
458036	42	3.75	3	3.75	4.5	2.25	0	New	A0	1
458037	36	2.25	1.25	2	3.75	1.25	0	Experienced	A0	1
458038		4.67	3.33	4.67	5.67	1	0	ESI	A1 or A2	1
458039	30	2	2	2.67	4	1.33	0	Experienced	A0	2,3, or 9
458040	37	3	1.67	2.33	4	2	0	Experienced	A1 or A2	1
458041		3	2	3.33	4.67	1.67	0	Experienced	A0	1
458042		2	2	2.67	4.67	1.33	0	Experienced	A0	1
458043	45	2.67	2	2	3	2.33	0	Experienced	A0	1
458044	39	3	2	3	4.67	2	1	Experienced	A0	1
458045	47	2	2.67	3.33	3.67	1.33	0	Experienced	A0	2,3, or 9
458046	46	3	3.33	4.33	4.67	2	0	New	A1 or A2	1
458047		4	2	2.67	4.67	2	0	Experienced	A1 or A2	1
458048	36	4.5	3.5	2	5	3	0	Experienced	A0	1
458049	15	1.33	1	1.33	1.67	1	1	Experienced	A0	2,3, or 9
458050	49	2.67	2	3.33	3.33	2	0	Experienced	A0	1
458051		4.33	2	4	5.33	2.67	0	Experienced	A0	1
458052	59	3	2.67	2.67	4.67	2	0	Experienced	A0	1
458053		4.33	2.33	3.67	6	2.67	0	New	A0	1
458054	26	3	2.33	4	4.33	1.33	0	Experienced	A1 or A2	1
458055	34	3.33	2.33	2.67	4	2	0	New	A0	1
458056	42	2.33	2	3	3.67	2.33	0	Experienced	A0	1
458057		4	4	5.33	6	3.33	0	New	A0	1
458058	32	1.33	2	2.33	3.67	1.67	0	Experienced	A0	1
458059	48	2.33	1	2	4.67	1.33	0	Experienced	A0	1
458060		5.33	4.33	4.33	6	2	0	ESI	A0	1
458061	19	1.67	1	1.67	1.67	1	0	Experienced	A1 or A2	1
458062		3.33	2.33	3.67	5	2.67	0	Experienced	A0	1
458063	30	2.67	2	3	3.33	2	1	ESI	A1 or A2	1
458064	33	2.33	1.33	2.33	2.67	1.67	0	Experienced	A1 or A2	1
458065	21	2.33	1.33	2	2.67	1.67	1	Experienced	A1 or A2	1
458066	44	2.67	1.33	3.67	5	1.33	0	Experienced	A0	1
458067	41	3	2	2.33	3.67	2	0	Experienced	A0	1
458068	43	2.75	1.5	2.5	3.75	1.5	0	Experienced	A1 or A2	2,3, or 9
458069	26	2.67	2	3.33	3	1.67	1	ESI	A0	1
458070	28	2.71	2.29	2.86	3.29	1.43	1	Experienced	A1 or A2	2,3, or 9
458071	19	2	1	1.33	2.33	1	1	Experienced	A1 or A2	2,3, or 9
458072		3.67	2.33	3.67	3.67	2.33	0	Experienced	A1 or A2	1
458073	33	1.67	1	1.67	3.33	1	0	Experienced	A0	1
458074		4	1.67	2.67	2.67	1.33	0	Experienced	A0	1
458075		4.33	1.67	2.67	4.67	1.33	0	Experienced	A0	1
458076		2.67	2.33	3	4.67	2.33	0	Experienced	A0	1
458077	41	1.33	2.67	2.33	3.33	1.67	1	Experienced	A0	1
458078	35	3.33	2.33	3.33	3.33	2.33	0	ESI	A1 or A2	1
458079	59	3.33	3.33	3	5.33	3.67	0	ESI	A0	1
458080	40	2.67	1	2.67	3.67	1	0	Experienced	A1 or A2	1
458081	46	3.67	3.33	3.33	5.33	3	0	Experienced	A1 or A2	1
458082		6	4.33	5.33	7	3.67	0	New	A0	1
458083	39	3.33	1.67	3.33	2.33	1.67	0	Experienced	A0	2,3, or 9
458084		3	2	2.33	4.33	2	0	Experienced	A0	2,3, or 9
458085		4.67	3.33	6.33	6.33	3.67	0	New	A0	1
458086		4	2.33	5.33	6	2	0	ESI	A0	1
458087	50	3.67	2	3	3.67	1.67	0	New	A0	1
458088		3	4.67	3.67	6.33	2	0	ESI	A0	1
458089		3	1.67	2.33	4	1.33	0	Experienced	A0	2,3, or 9
458090		4	2.67	4	6.33	2	0	Experienced	A1 or A2	1
458091		3	2	2.75	3.5	2	0	Experienced	A1 or A2	1
458092		4.33	3	3	5.67	1.67	0	Experienced	A0	1
458093	14	1.5	2	2	2.5	1	1	Experienced	A0	2,3, or 9
458094	25	1.33	1	2	2.67	1	1	Experienced	A0	1
458095		3.67	4.33	4.33	4.67	4	0	ESI	A0	1
458096	47	4	2	4	3	2	0	Experienced	A0	1
458097	45	3	1	2.33	3.33	1.33	0	Experienced	A0	1
458098	53	3.5	3.25	4.5	4.5	3.25	0	New	A1 or A2	1
458099	53	3.75	2	4.25	4.75	2.5	0	ESI	A0	1
458100	40	2.33	2.33	3.33	3.33	1.67	0	Experienced	A0	1
458101	20	1	1.67	1.33	2	1	1	Experienced	A1 or A2	1
458102	54	3	2.33	3	4.33	2.33	0	ESI	A0	1
458103	23	2.33	2.67	2.67	2.67	2	1	Experienced	A1 or A2	1
458104	29	2.67	1.67	2	2.33	1.67	0	Experienced	A1 or A2	1
458105		3.33	1.67	3	5	1.67	0	Experienced	A0	1
458106		3.67	1.67	4.33	4.33	2.33	0	Experienced	A1 or A2	1
458107	50	3.67	1.67	2.67	4	2	0	Experienced	A0	2,3, or 9
458108	37	3.33	2.33	2.67	4	2.33	0	New	A0	1
458109	59	3.33	1.67	3.67	3.33	1.67	0	Experienced	A0	1
458110		4.33	2	5	5.67	2	0	New	A0	1
458111	20	1.75	1.75	2.75	2.5	2.25	1	Experienced	A0	1
458112	20	2.33	2	2.33	3	2	0	Experienced	A0	1
458113	24	2	2.33	2.33	2.67	3	1	Experienced	A1 or A2	1
458114		4.67	2	2.67	4	2	0	Experienced	A1 or A2	1
458115	25	1.33	1.67	1.67	2.67	1.67	0	Experienced	A1 or A2	1
458116	50	3.33	2	3.33	4	2.33	0	Experienced	A1 or A2	1
458117		4	3.67	4	6	2.67	0	Experienced	A0	1
458118	32	1.67	2	3	2.67	1	1	Experienced	A0	1
458119		3.67	1.67	3	5	1.67	0	Experienced	A0	1
458120		3	4.33	4	6.67	3.33	0	ESI	A0	1
458121		5.67	4.33	5.33	6.67	5	0	New	A0	1
458122	20	2	1	2	2.33	1	1	Experienced	A1 or A2	2,3, or 9
458123	67	6	2	2	3	2	0	Experienced	A0	1
458124		4.33	3.67	6.33	6.67	3	0	Experienced	A0	2,3, or 9
458125	32	2	1.33	1.33	2.67	1	1	ESI	A0	1
458126	46	2.33	1	2.33	4	1	0	Experienced	A0	1
458127		3.33	2.33	3.67	4.33	1.33	0	Experienced	A0	1
458128		3.33	3	4	4.33	2	0	Experienced	A0	1
458129		2.33	1.67	3.33	5.67	2	0	Experienced	A0	1
458130	28	2	1	2.33	2	1.33	0	Experienced	A1 or A2	1
458131	20	2.33	2	2	2.33	2	1	New	A1 or A2	1
458132	38	3.25	1.5	3.25	4.25	2	0	Experienced	A0	1
458133	35	3	2.33	3.33	4.33	2	0	New	A0	1
458134	32	2.67	1.33	2.67	3.33	1	0	Experienced	A0	1
458135	37	1.33	1.67	1.33	3	1.67	0	Experienced	A0	1
458136		3	1.67	2.67	3.67	1.67	0	Experienced	A0	1
458137		2.67	2	3.33	4.67	2.67	0	Experienced	A0	2,3, or 9
458138	48	4.33	4.67	2.67	5	4	0	ESI	A0	1
458139		3.33	2	3.67	5.33	1.33	0	ESI	A0	1
458140	25	1.5	2	1.75	3	1.5	1	Experienced	A1 or A2	1
458141	41	3.67	3.33	3.33	3.33	1	0	Experienced	A0	1
458142	52	2.67	2.67	2.67	5	2	0	Experienced	A0	1
458143	46	3.67	2	1.67	2.67	2.67	0	New	A0	1
458144		3.67	4	3.67	6.67	1.67	0	New	A0	1
458145		3.67	1.33	2.67	4.33	1.33	0	Experienced	A0	1
458146		4.33	3	4.67	4.67	3	0	Experienced	A0	1
458147	27	2.67	1.33	2.33	2	1.67	0	Experienced	A0	1
458148		3	1.67	2.67	4.33	2.33	0	Experienced	A0	1
458149	27	2.33	1.33	3	3.33	1.33	0	Experienced	A0	1
458150		3	2.25	3.75	5.25	1.75	0	Experienced	A1 or A2	1
458151		5.33	4.67	4.67	6.67	4	0	New	A0	1
458152	30	3.33	2	2.67	4	1.67	1	Experienced	A1 or A2	2,3, or 9
458153	19	1.67	1.33	1.67	2	1.67	0	New	A1 or A2	1
458154	19	2	1.67	2.67	2.33	1.33	1	Experienced	A0	1
458155	29	1	1.33	1.33	2.67	1	0	Experienced	A0	2,3, or 9
458156		4	2.25	3.25	5.5	1.5	0	ESI	A0	1
458157	17	1.67	1	2	2	1	0	Experienced	A1 or A2	2,3, or 9
458158	20	2	2.67	2	2	2.67	1	ESI	A1 or A2	1
458159	43	2	1.33	2	3	1.33	0	Experienced	A1 or A2	1
458160	25	2.33	2	3	3.33	1.67	1	Experienced	A1 or A2	2,3, or 9
458161		3.67	2.67	4	5.67	2.67	0	New	A0	1
458162		3.33	2	4.33	4.67	1.33	0	Experienced	A0	1
458163	30	2	2	2	3.33	2.33	0	Experienced	A0	1
458164		1.67	3	3	5	2.33	0	Experienced	A1 or A2	1
458165		3	3.33	4	5.67	2.67	0	Experienced	A0	1
458166	39	2.67	3	2.67	4	3	0	ESI	A1 or A2	1
458167	46	2	2.33	3.67	4	2.33	0	New	A0	1
458168	34	2.33	2.33	3	3.33	2.33	0	ESI	A1 or A2	1
458169	44	2.67	2	3.33	4	2.67	0	New	A0	1
458170	40	2.67	1	2.33	3	1	0	Experienced	A1 or A2	1
458171	20	3.33	1	2	2.33	1	1	Experienced	A0	1
458172		3.75	2.5	4	4.5	2.25	0	Experienced	A0	1
458173		4.33	2.67	4	6.33	1.67	0	New	A0	1
458174		3.67	2.67	4	4	2	0	Experienced	A0	1
458175	52	4	2	3.67	4.33	1.67	0	Experienced	A0	1
458176	52	3.75	2	2.75	4.75	1.75	0	Experienced	A0	1
458177	19	2	1.33	2	2	2	1	Experienced	A1 or A2	1
458178	33	2.67	1.33	3	2.67	1.33	0	New	A1 or A2	1
458179	41	2.25	2	3.75	4	2.25	0	Experienced	A0	1
458180	20	3	2	2	3.33	2.33	1	Experienced	A0	1
458181		5.67	2.67	6.33	7.67	3	0	Experienced	A0	1
458182	40	2.67	2	3.67	4	2	0	Experienced	A1 or A2	2,3, or 9
458183		2.67	2.67	3	4.33	2.67	0	Experienced	A0	1
458184		2.67	2.67	2.33	4.33	2.67	0	Experienced	A0	1
458185		4	3	4.5	5	2.5	0	Experienced	A0	1
458186	37	2.67	1.67	2.67	2.67	2.67	0	Experienced	A0	1
458187	42	3.33	3.67	3.33	4	3	0	New	A0	1
458188	35	2	2.33	2.67	3.33	2.33	0	Experienced	A0	2,3, or 9
458189		4.67	4	6.67	6.67	2.33	0	New	A0	1
458190	31	2.33	1.33	2	3.33	1	0	Experienced	A0	1
458191		4.5	3.25	3.25	5.75	3.5	0	ESI	A0	1
458192		3.75	3	4.5	4.5	2.75	0	Experienced	A1 or A2	2,3, or 9
458193	42	4	3.33	3.67	4	4	0	Experienced	A0	2,3, or 9
458194		3.33	3.67	4.67	6	3.33	0	Experienced	A1 or A2	1
458195		5.33	3.33	4.33	4	3.67	0	ESI	A0	1
458196	20	1.33	1.33	1.67	2	1.33	1	Experienced	A1 or A2	1
458197	42	2.67	2.33	3.33	4.33	2	0	Experienced	A1 or A2	2,3, or 9
458198	57	4.67	2.67	3	5.67	2	0	Experienced	A0	1
458199		2.33	2	4	4.33	1.67	0	Experienced	A0	1
458200	30	2.67	3.33	3	3.33	1.67	0	ESI	A0	1
458201		3.67	2	4	5.33	2	0	Experienced	A0	1
458202	28	2.33	1.33	3.33	3.33	1.33	0	Experienced	A1 or A2	2,3, or 9
458203		4.33	2.67	1.67	3.67	2	0	Experienced	A0	1
458204		2.5	3.5	4.5	4.5	2.5	0	Experienced	A1 or A2	1
458205	39	3.33	1.33	3	5	2	0	Experienced	A0	2,3, or 9
458206	46	3	1.67	2	4.67	1.67	0	Experienced	A0	2,3, or 9
458207		3	3	3.67	5.33	2.33	0	Experienced	A0	2,3, or 9
458208		4	2.67	3.67	6	2.33	0	Experienced	A0	1
458209		4	3.33	4	6.33	4	0	New	A0	1
458210	16	1.67	2	2	2	1.67	1	Experienced	A1 or A2	2,3, or 9
458211	55	3.4	1.9	3.55	4.5	1.45	0	Experienced	A0	1
458212		4.33	3.33	4.67	6.33	3.67	0	ESI	A1 or A2	1
458213	35	2.33	1.33	2	3.33	1.33	0	Experienced	A0	1
458214		4	3.67	4.67	6.67	3.67	0	New	A0	1
458215	35	2.67	1.67	2	3.33	1.33	0	Experienced	A0	2,3, or 9
458216	19	1.33	1.33	2	2.67	1.33	1	Experienced	A1 or A2	2,3, or 9
458217	25	1.67	1.67	2.67	2.67	2.33	1	Experienced	A1 or A2	2,3, or 9
458218		2.33	1.67	2.33	3.67	1	0	Experienced	A0	1
458219	64	3.67	2.33	3.33	5	2	0	Experienced	A0	1
458220	39	2.67	2.67	3.67	4.67	2	0	Experienced	A0	1
458221	46	3.2	2.4	3.6	5.4	3	0	Experienced	A0	1
458222	48	2	1.33	2.33	4.33	2.67	0	Experienced	A0	1
458223		3	4	2	6.33	2.67	0	Experienced	A0	1
458224		5	3	4	6.5	1.5	0	ESI	A0	1
458225		3.67	2.67	4.33	5.33	2	0	Experienced	A0	1
458226		5.67	2	3.67	4.67	2	0	Experienced	A0	1
458227	33	2.67	2.33	2.33	3	1.33	0	Experienced	A1 or A2	1
458228	39	2.33	1	1	2.67	1	0	Experienced	A0	2,3, or 9
458229	23	3	1	2	2.67	2	1	New	A1 or A2	1
458230	32	2.25	2.25	2.25	4	2.25	0	Experienced	A0	2,3, or 9
458231	64	2.33	2.33	2.67	7	2.67	0	Experienced	A0	1
458232		3.25	1.5	3.25	5.25	1.25	0	Experienced	A0	1
458233	34	3	1.33	3.33	4	1.33	0	Experienced	A0	1
458234	56	2.67	3.33	2	5	2.33	0	ESI	A1 or A2	1
458235	48	3	2.33	3.33	4.67	2.33	0	Experienced	A0	1
458236		3.67	2	4.33	4.33	2	0	Experienced	A0	1
458237		4	4	4.5	3.5	2.5	0	Experienced	A0	1
458238		7	4	5.67	7.33	4.67	0	Experienced	A0	1
458239	18	2	1.33	2	2	1.67	1	Experienced	A0	2,3, or 9
458240	19	1.67	1	2	1.67	1	1	Experienced	A1 or A2	2,3, or 9
458241		2.67	2	4.33	3.67	1.67	0	Experienced	A0	1
458242	34	2.67	2.67	2.33	4	2	0	ESI	A1 or A2	1
458243		3	2	3	4.67	3	0	Experienced	A0	1
458244	59	3	1.67	3	3.67	2	0	Experienced	A1 or A2	2,3, or 9
458245	39	2.5	2	2	4	1.5	0	ESI	A0	1
458246		4.67	2.67	3.33	5.33	2	0	New	A0	1
458247	42	3.67	1.67	3	3.33	2.33	0	Experienced	A0	1
458248		4	2.67	4	5	2	0	Experienced	A0	1
458249	48	4.33	1.67	4.67	5	1.67	0	Experienced	A1 or A2	2,3, or 9
458250		4	2.33	4.33	4.67	2.33	0	Experienced	A0	1
458251	36	3	3	3.5	4	2	1	Experienced	A1 or A2	1
458252	52	2.5	2	2	4	2	0	Experienced	A0	1
458253	30	1.5	1	2	2.5	1	0	Experienced	A0	1
458254	33	2.67	3.67	4.33	3.33	2	1	New	A1 or A2	1
458255	30	2.33	1.33	2.33	2.33	2	0	Experienced	A1 or A2	2,3, or 9
458256		4	2	4	5	1.67	0	ESI	A1 or A2	1
458257		4.5	2.75	4.5	4	2	0	Experienced	A0	1
458258	20	1.67	1.67	2	2	1.33	1	Experienced	A1 or A2	1
458259	50	3.67	3.33	4.67	5	2.67	0	ESI	A0	1
458260		2	1.33	3.33	3	1.33	0	Experienced	A1 or A2	1
458261	29	1.33	1	2	3.33	1	0	Experienced	A0	1
458262	31	1.67	2.33	3	3	1	0	New	A1 or A2	1
458263		2.67	1.33	4	4.67	1.33	0	Experienced	A0	1
458264		4	3.33	3	5.33	2	0	Experienced	A0	1
458265	20	2	1.33	2.33	2	1.67	0	Experienced	A0	1
458266		3.67	1.67	4	3	1.33	0	Experienced	A1 or A2	1
458267		5	4.67	5	5	4.33	0	New	A1 or A2	1
458268	42	2.33	1	3	4	1	0	Experienced	A0	1
458269	27	1.67	1	2	2	1	1	Experienced	A1 or A2	2,3, or 9
458270		4.25	2.25	3.25	5.25	1.5	0	Experienced	A0	2,3, or 9
458271		2.33	1.67	2.33	3.67	1.67	0	Experienced	A0	1
458272		5	1	4.67	4.33	1.33	0	Experienced	A1 or A2	2,3, or 9
458273	71	4	4	4.6	7	2.8	0	New	A1 or A2	1
458274		2.67	2.33	2	4.33	2	0	Experienced	A0	1
458275	32	2.5	2.5	2	3	1.5	1	New	A1 or A2	1
458276		5	3	5.67	6	3.67	0	Experienced	A1 or A2	2,3, or 9
458277	23	2	2	2.33	4.33	2	1	Experienced	A1 or A2	2,3, or 9
458278		4	2.67	2.67	6	3.33	0	ESI	A0	1
458279	19	1.5	1	1.75	2.5	1.25	1	Experienced	A1 or A2	1
458280	41	2.33	2	3.33	3.33	1.33	0	Experienced	A0	1
458281	19	1.67	1	1.33	1.67	1	1	Experienced	A0	1
458282	21	1.67	1.33	3	2.33	1.33	1	Experienced	A1 or A2	1
458283		4	4.67	5.33	6.67	4	0	ESI	A0	1
458284	20	1.67	1	1.67	2.5	1	1	Experienced	A0	2,3, or 9
458285	80	3.67	4.33	3.33	5.67	2	0	New	A0	1
458286		4.33	5.33	3.33	6	2.33	0	New	A0	1
458287		4.33	3	4	6	2.33	0	ESI	A0	1
458288	43	1.67	2	2.33	5	1	0	ESI	A1 or A2	1
458289	34	2.67	1.67	1.67	3	2	0	Experienced	A0	1
458290	36	2	2.33	3.33	3.67	2	0	New	A1 or A2	1
458291	49	3.4	1.2	2.2	3.6	1.2	0	Experienced	A0	1
458292	25	1.67	1	1.33	2.67	1.33	1	Experienced	A1 or A2	1
458293	31	2.67	1.67	3.33	3.33	1.33	0	Experienced	A0	2,3, or 9
458294	34	2.33	1.33	2	4.33	1	0	Experienced	A0	1
458295	36	2.33	1.33	3.33	3.33	1	0	Experienced	A0	2,3, or 9
458296	59	4.33	2.33	6	5.67	2.33	0	Experienced	A0	2,3, or 9
458297	43	2.67	2.33	4.33	4.33	1.67	0	ESI	A0	1
458298	56	3	2	3.67	6.33	1.33	0	Experienced	A0	2,3, or 9
458299	44	2.33	3.33	2.67	3.33	1.67	0	Experienced	A1 or A2	2,3, or 9
458300		3.67	1.67	3	3.67	1	0	Experienced	A0	1
458301	54	2.33	2	2	5.33	1.67	0	Experienced	A0	1
458302	38	3	1.67	2.33	3.33	2.33	0	Experienced	A0	2,3, or 9
458303		3.67	2.33	2.33	4.33	1.33	0	Experienced	A0	1
458304		3.33	2.67	3.67	4	2	0	Experienced	A0	1
458305	14	2	1	2	1.67	1	1	Experienced	A1 or A2	1
458306	38	2.5	1.5	2.5	4	2	0	Experienced	A0	1
458307		2.33	2	2.67	5	1.33	0	Experienced	A0	1
458308	34	2.67	2	2	3.33	2	0	New	A0	1
458309		7.33	4.67	6.33	7.67	3.33	0	Experienced	A1 or A2	1
458310	16	2	1.67	1.33	2.33	1.33	1	Experienced	A1 or A2	1
458311	63	2	2	2	5	1.67	0	Experienced	A1 or A2	1
458312		2.67	2.33	3.67	5.67	2	0	New	A0	1
458313		3.33	4.67	3	6	4	0	ESI	A0	1
458314		3.67	2	3	5.33	1.67	0	Experienced	A0	2,3, or 9
458315		4.33	1.67	4.67	5	2	0	Experienced	A0	1
458316	18	2	1.67	2	2.67	1.67	1	ESI	A1 or A2	1
458317	24	1.67	1	1.33	2.33	1	0	Experienced	A0	1
458318	10	1.33	1	1.33	1.67	1	1	Experienced	A0	2,3, or 9
458319	19	1.67	1	1.33	1.67	1.67	1	Experienced	A0	2,3, or 9
458320	34	2.33	2.33	2.67	3.67	1.33	0	Experienced	A1 or A2	1
458321		3.25	2.25	3.25	4.75	3.25	0	Experienced	A1 or A2	1
458322	20	1.67	1	1.67	2.33	1	1	New	A0	1
458323	24	2.67	1.33	3	2.67	1.33	0	Experienced	A1 or A2	2,3, or 9
458324	50	3.25	1.5	2.5	4	1	0	Experienced	A0	1
458325	32	2.5	1.5	2.5	3.75	1.5	0	Experienced	A0	2,3, or 9
458326		3.33	2	3	4.33	1.67	0	Experienced	A0	1
458327	23	2	1.67	2	3	1.33	1	Experienced	A0	1
458328	32	1.67	2.67	2	4	2	0	Experienced	A0	2,3, or 9
458329		3	1.33	3	4.67	1.67	0	Experienced	A0	1
458330	30	2.67	2.33	2.67	3.33	2	0	Experienced	A0	1
458331		3.67	3.33	5.33	5.33	2.67	0	New	A0	1
458332		4.67	3.33	4.67	5	1.33	0	New	A0	1
458333	45	3.67	2	2.67	3.33	2	0	Experienced	A0	1
458334		6.33	7.33	8	8.33	5	0	Experienced	A0	1
458335		4.33	5	3.67	5.33	1.67	0	New	A0	1
458336	52	3.67	1.67	2.33	2.67	1.67	0	New	A1 or A2	1
458337	45	3	2.67	3.33	4	1.67	0	New	A0	1
458338	44	3.67	3	3	4.33	2.33	0	Experienced	A0	1
458339	40	3.33	3	3.67	4	3.33	0	Experienced	A1 or A2	1
458340		4.33	3.33	4.33	5.67	2.33	0	Experienced	A0	1
458341		4	3	4.33	5.33	2.33	0	Experienced	A0	2,3, or 9
458342	33	3.33	1.67	3.33	4	1.67	0	Experienced	A0	1
458343		3.67	1.67	4	3.33	2	0	Experienced	A0	1
458344		3.33	2.33	3.33	5	2.33	0	Experienced	A0	1
458345	10	1	1	1	2	1	1	New	A0	1
458346		3	4.67	4.67	6.67	3.67	0	New	A1 or A2	1
458347	45	4	3.67	1.67	4.67	3.33	0	Experienced	A1 or A2	1
458348	28	2.33	1.33	3.33	3	1.33	1	Experienced	A1 or A2	1
458349	27	2.33	2	1.67	3	1.33	0	Experienced	A1 or A2	1
458350	43	3.33	1.67	2.67	3.33	2	0	Experienced	A1 or A2	1
458351	50	2.33	2.67	2.67	5.33	2.33	0	Experienced	A0	1
458352	29	3	1.5	4	3	1	0	Experienced	A1 or A2	2,3, or 9
458353		2	2	3	3.67	1.67	0	ESI	A0	1
458354	41	2	1.67	3.67	3.33	2	0	Experienced	A0	1
458355		8	5.67	6.67	8.67	3.67	0	New	A0	1
458356	22	2.33	1.67	3	2.33	1.67	1	ESI	A1 or A2	1
458357	10	1.33	1	1.33	1.33	1	1	Experienced	A0	1
458358		4	3	3.67	4.33	2.67	0	Experienced	A0	1
458359		3	2.67	4.33	7	2.33	0	New	A1 or A2	1
458360	60	2.67	1.67	3.67	5.33	1	0	Experienced	A0	1
458361		2.67	3.67	4	6	5	0	New	A0	1
458362		3.67	1.67	3.33	5.33	1	0	Experienced	A0	1
458363	42	3.33	3	3.33	4	1.67	0	New	A1 or A2	1
458364		3.67	3.67	3.33	4.67	2.33	0	New	A0	1
458365		3.67	3	3.67	4.67	3.33	0	Experienced	A1 or A2	1
458366		1.75	1.75	3.5	4	2.75	0	Experienced	A0	1
458367	18	1.67	2	2	2	2	1	Experienced	A0	1
458368		5.33	3.33	4.33	4.67	1.67	0	New	A0	1
458369	47	3.5	1	2.5	3.5	1	0	Experienced	A0	1
458370	26	2.33	1.67	2.67	2	1.33	0	Experienced	A1 or A2	1
458371		4	2.33	2	5	1.33	0	Experienced	A0	1
458372		3.67	2.33	3.33	6.33	1.67	0	New	A0	1
458373	48	2.33	2.67	2.67	5	2.33	0	ESI	A0	1
458374	13	1.33	1.33	1.67	2	1	1	Experienced	A1 or A2	1
458375	20	2.67	2	3.67	2.67	2	1	ESI	A1 or A2	1
458376	20	2	1	2	2.67	2	1	Experienced	A1 or A2	2,3, or 9
458377	23	2	2.67	2.67	2.33	2.33	1	ESI	A0	1
458378	15	1.33	1	1.33	1.67	1	1	Experienced	A1 or A2	1
458379		2	1.67	1.67	3.67	1.67	0	Experienced	A0	1
458380	26	1.33	1.33	3.67	3.67	2	1	Experienced	A0	2,3, or 9
458381	51	2.67	2	4	4	1.67	0	Experienced	A1 or A2	2,3, or 9
458382	49	3	2.67	3.67	3.33	1.33	0	Experienced	A0	1
458383	36	1.33	2	2.33	3	3	0	Experienced	A0	1
458384		6.33	4.67	4.33	6.33	2.67	0	ESI	A0	1
458385	20	2	1.67	2.67	2.67	2	1	Experienced	A1 or A2	2,3, or 9
458386	17	1.33	1	2.33	2.33	1.67	1	Experienced	A1 or A2	1
458387	36	3.33	2.67	3.33	4	1.67	0	Experienced	A0	1
458388	22	1.67	1.33	2	2	1	1	Experienced	A0	1
458389		3.67	2.33	3.33	6.33	2	0	ESI	A0	1
458390		5.33	2.67	5	6.67	2	0	Experienced	A0	1
458391	18	1.33	1	2.33	2.33	1	1	Experienced	A1 or A2	1
458392	20	3.33	2.67	3.67	2.67	2	1	Experienced	A1 or A2	2,3, or 9
458393	50	3.67	3.33	4.33	5.33	2.33	0	Experienced	A0	1
458394		2.67	3	4.33	4.67	2	0	Experienced	A0	1
458395		1.33	2.33	5	5	3	0	New	A0	1
458396		3.33	1.33	3.33	4.33	1.67	0	Experienced	A0	2,3, or 9
458397	54	3.67	4.33	3	5	3.33	0	New	A0	1
458398	29	2.33	1.33	2	3.33	1	0	Experienced	A1 or A2	2,3, or 9
458399	48	2	2.5	3.5	3.5	2.5	0	Experienced	A0	1
458400	56	4.75	2.75	3.5	6.25	3	0	ESI	A0	1
458401	27	1.4	1.2	2.2	3	1.4	0	Experienced	A0	1
458402		5	3.33	5.67	5	3.67	0	New	A0	1
458403		3	2.33	3.33	5.33	2	0	Experienced	A0	1
458404		2.67	1	2	4.67	1.67	0	Experienced	A0	2,3, or 9
458405	20	2.33	1.67	2.33	2.67	2	1	Experienced	A1 or A2	2,3, or 9
458406		4.67	4	5	6.67	4	0	Experienced	A0	1
458407	40	3.33	2.33	3	3.67	2.33	0	Experienced	A0	1
458408		5.33	4	4	7	2.67	0	Experienced	A0	1
458409	43	3.25	2.25	4.25	5	2	0	New	A0	1
458410	17	1.67	1	1.67	1.67	1	1	Experienced	A0	1
458411	41	2.67	1.67	2.67	4.33	1	0	ESI	A0	1
458412	43	2	1	2.33	3.67	1	0	Experienced	A1 or A2	1
458413	34	2	2.33	2.67	2.67	1.67	0	ESI	A0	1
458414		6.67	5.67	7.67	8.67	4.67	0	Experienced	A0	1
458415	24	2.25	1.25	1.75	2.25	1.75	1	Experienced	A0	2,3, or 9
458416		6.33	3	5.67	7.33	2.67	0	New	A0	1
458417	40	2.33	1.67	3.33	3.33	1.67	0	Experienced	A0	2,3, or 9
458418	38	2.67	2.67	3	4	2	0	Experienced	A0	2,3, or 9
458419	43	3.75	2	3.5	4	1.5	0	Experienced	A1 or A2	2,3, or 9
458420		3.67	2	4.67	6	3.33	0	Experienced	A0	1
458421		2.33	2	3	5.67	1.33	0	Experienced	A0	1
458422	35	3	3.33	1.67	4	2.33	0	Experienced	A0	1
458423		4	3	4	7.33	1.33	0	Experienced	A0	1
458424		3.67	6.33	4	7.33	5.33	0	New	A0	1
458425	50	2.33	4	2.67	5	2	0	Experienced	A0	2,3, or 9
458426		2	2.33	2	4.67	1	0	Experienced	A1 or A2	1
458427	24	1.33	1.33	1.67	2	1	0	Experienced	A0	2,3, or 9
458428		4	4.33	5	7	4	0	ESI	A0	1
458429	13	1.33	1	1.67	1.67	1	1	Experienced	A1 or A2	1
458430	27	2.33	1.67	2.33	3	1.33	1	Experienced	A1 or A2	2,3, or 9
458431	46	3.25	3.25	3	4	2.33	0	Experienced	A1 or A2	2,3, or 9
458432		2.67	1.33	3.33	4	1.33	0	Experienced	A1 or A2	1
458433		4.67	4.33	5	6	4	0	ESI	A1 or A2	1
458434		4.67	4.67	5	4.67	2.67	0	Experienced	A0	1
458435	39	2.67	2.33	2.67	3.33	2.33	0	Experienced	A1 or A2	1
458436		1.33	1.67	2.67	4.67	1.67	0	Experienced	A0	1
458437	36	2	3	2.33	4	1.33	0	New	A0	1
458438		3.33	3	3.67	3.33	1	0	Experienced	A1 or A2	1
458439	40	3	2.33	2.33	3.67	2.67	0	Experienced	A0	1
458440		6.33	3.67	3.67	6	3.67	0	New	A0	1
458441	28	1.67	1.67	2.33	3	1	0	Experienced	A0	1
458442		4.33	3	4	4	1.33	0	Experienced	A0	1
458443		4.33	3.33	2.67	5.67	1.67	0	Experienced	A0	1
458444	22	1.67	2.67	2	3.33	2.33	1	ESI	A0	1
458445	41	2.67	2.33	3.33	2	1.67	0	Experienced	A0	1
458446	19	1.33	1	1.67	2.67	1	1	Experienced	A0	1
458447	39	2	1.67	2	4.33	1.67	0	Experienced	A0	1
458448	36	2.33	1.67	2	3.33	1	0	Experienced	A1 or A2	2,3, or 9
458449	37	2.67	1.67	3	3.33	1.67	0	ESI	A0	1
458450		4	1.33	5.33	5	1	0	Experienced	A0	1
458451	23	2.67	1.67	2.33	2.67	2	1	Experienced	A0	2,3, or 9
458452		4	1.33	3.33	5	1.67	0	New	A1 or A2	1
458453	20	1.67	1.33	1.67	2	1.67	1	Experienced	A1 or A2	1
458454		3.33	2.33	4	3.67	2	0	Experienced	A1 or A2	2,3, or 9
458455		2.33	4	4	5	2.33	0	Experienced	A0	1
458456	27	2	1.67	2.67	3.33	2	0	Experienced	A1 or A2	1
458457		2.67	1	3	4.67	2	0	Experienced	A0	1
458458	39	1.67	3	3	4	1.33	0	Experienced	A0	1
458459	32	2.25	2	2	3	1.25	0	Experienced	A1 or A2	1
458460	47	2.67	4	3.67	4.67	3.33	0	ESI	A0	1
458461		4	1.67	3.67	5	1.33	0	Experienced	A0	1
458462		3	2	4	4.33	2	0	Experienced	A0	1
458463		3	2.33	4.33	5.33	2.67	0	Experienced	A0	1
458464		3	2.33	4.33	5	2	0	ESI	A0	1
458465		2.33	4	3	5	2.67	0	Experienced	A0	1
458466	43	2.33	1	4	4	1.33	0	Experienced	A0	2,3, or 9
458467		3.67	3	4.67	4.33	3	0	Experienced	A0	2,3, or 9
458468	18	2	2.67	2.33	2.33	2.67	1	Experienced	A1 or A2	2,3, or 9
458469	26	2	2	2	2.75	1.25	0	Experienced	A0	2,3, or 9
458470	30	2.33	1.33	2.33	2.33	1.33	0	Experienced	A0	1
458471	20	2	1.67	2	3	2	1	Experienced	A1 or A2	1
458472	28	2	1.33	2	3	1	0	Experienced	A0	1
458473	56	3.67	2.67	3.67	5	2.67	0	Experienced	A0	2,3, or 9
458474	30	2.67	2	2.67	3.33	2	1	Experienced	A1 or A2	1
458475		3.67	4	3	4.33	2.67	0	Experienced	A0	1
458476	33	2.33	2.67	2	3.33	2	0	Experienced	A1 or A2	1
458477	68	2.67	3	4	4.67	1.33	0	Experienced	A0	2,3, or 9
458478	44	2.25	1.25	1.5	4	1.25	0	Experienced	A1 or A2	1
458479	58	2.33	3.67	3	3.67	1.67	0	New	A0	1
458480	20	1.67	1.67	1.67	2.33	1.67	1	Experienced	A0	2,3, or 9
458481		4	3.25	3.5	5.25	2.75	0	ESI	A0	1
458482	44	3	2.5	3.75	3.75	2	0	New	A0	1
458483		2.33	1.33	3	4.33	1	0	Experienced	A0	2,3, or 9
458484	44	3	1.33	3.33	4.67	1.33	0	Experienced	A0	1
458485	15	2.33	1	3	2.33	1	1	New	A0	1
458486		5	3	6.5	5	3.67	0	ESI	A0	1
458487	50	4.5	2.5	2.5	4.5	2	0	ESI	A0	1
458488		4.67	2.67	3	5.33	3	0	Experienced	A1 or A2	2,3, or 9
458489	58	4	3.33	4.33	6	3.33	0	Experienced	A0	1
458490	35	4.33	2.67	3.33	3.67	2.33	1	ESI	A0	1
458491		4.33	2.67	3.33	5.33	2	0	New	A0	1
458492		4	5.67	3	5	2.67	0	ESI	A0	1
458493	45	1.67	2.33	3.33	3.33	1.67	0	Experienced	A0	2,3, or 9
458494	61	3	2.33	4.33	5.67	2.33	0	New	A0	1
458495		4	3.33	4.33	5.33	2	0	Experienced	A0	1
458496	30	1.67	1.33	1.67	3	1	1	Experienced	A0	1
458497		4	2.33	3.33	6	1	0	Experienced	A1 or A2	1
458498		3.67	4.67	4.33	6.67	3.67	0	ESI	A0	1
458499		5	3.33	5.33	5.67	3	0	Experienced	A0	1
458500		4.67	2.33	4.33	4	2.33	0	ESI	A0	1
458501		4.2	3.8	3.2	6	3.2	0	Experienced	A0	1
458502	56	5	3	3	4.67	2	0	ESI	A0	1
458503		3.33	3	4.67	4.67	1.67	0	Experienced	A0	1
458504	22	2	1.67	2.67	2.67	1.33	0	New	A0	1
458505	41	2	1.33	2.67	3.33	1.67	0	Experienced	A0	1
458506	30	2	1.67	2.67	4	1.33	0	Experienced	A1 or A2	1
458507	21	1.67	1	2	3	2	1	Experienced	A1 or A2	2,3, or 9
458508	29	2.33	2	2.33	2.33	2	0	Experienced	A1 or A2	1
458509	18	2	1.5	2	2.5	1.25	1	Experienced	A0	2,3, or 9
458510	79	5	2.33	4.33	6.33	2.67	0	New	A0	1
458511	30	3	1.33	2.67	4.67	1.33	0	Experienced	A0	1
458512	45	3.67	2	4.33	4.67	2	0	Experienced	A1 or A2	1
458513	43	2.33	2	2.33	3	2	0	New	A1 or A2	1
458514		6.67	5.67	7	7.33	4.33	0	New	A0	1
458515		4.33	4	5	6	2	0	Experienced	A0	2,3, or 9
458516	33	4	1.67	2.67	3	1.67	0	Experienced	A1 or A2	1
458517	42	4	2	4	3.67	1.67	0	ESI	A0	1
458518	34	3	2.67	3.33	3.33	1.67	1	ESI	A0	1
458519	17	2	1	2.33	2	1.33	1	Experienced	A1 or A2	1
458520	23	2.67	1.67	2.33	2.33	1.33	1	Experienced	A0	2,3, or 9
458521		4	2.67	4.67	4	3	0	Experienced	A1 or A2	2,3, or 9
458522	30	2.5	2	2	4	2.5	0	Experienced	A0	1
458523	31	2.5	1.5	2.5	2.5	1.25	0	Experienced	A0	2,3, or 9
458524	37	3	1.67	1.67	2	1	0	Experienced	A1 or A2	1
458525	62	4.6	2.8	5	6.2	2	0	New	A0	1
458526		3.33	5.33	5.67	7	5	0	ESI	A0	1
458527	41	3.33	1.67	3	3	1.67	0	New	A0	1
458528		3	2.33	3.67	4.67	2.33	0	Experienced	A1 or A2	1
458529	38	2.25	1	3.25	2.75	1	0	Experienced	A1 or A2	2,3, or 9
458530		4.33	2.67	5.67	7.67	2.33	0	Experienced	A0	2,3, or 9
458531		3.67	3	2.67	6	1.67	0	Experienced	A0	1
458532	29	4	1.67	4.33	3	1	0	New	A1 or A2	1
458533		4	2.67	3.67	6.33	2.33	0	Experienced	A1 or A2	1
458534	27	3	1	2	2	1	0	Experienced	A1 or A2	1
458535		3.5	4	6	6	2	0	New	A1 or A2	1
458536	43	1.5	2	2	3.5	1.5	0	Experienced	A1 or A2	1
458537	19	2.33	1	2	1.67	1.33	1	Experienced	A1 or A2	2,3, or 9
458538	23	2.5	2	1	2.5	1	1	New	A1 or A2	1
458539		4.67	3	4.33	5.33	2.67	0	New	A0	1
458540	10	1	1.5	1	1.5	1	1	Experienced	A1 or A2	1
458541	30	2.33	1.33	2.33	3	1.33	0	Experienced	A1 or A2	1
458542	43	3.67	1.33	4.67	2.67	1	0	Experienced	A0	1
458543		4.33	1.33	5.67	6.33	1	0	Experienced	A0	1
458544	48	2.67	2	2	4	1.33	0	Experienced	A0	1
458545	44	3.33	2.33	3.33	4.67	3	0	ESI	A0	1
458546		4.67	2.67	3.67	6	2.33	0	Experienced	A0	1
458547	55	4.33	2.33	4.33	5.67	2	0	ESI	A0	1
458548	20	1.67	1.67	3	2	1.67	1	Experienced	A1 or A2	1
458549		5	1.67	3.33	3	1.33	0	Experienced	A0	1
458550	47	2.5	1.5	2	3	1.5	0	Experienced	A1 or A2	2,3, or 9
458551	42	1.67	1.33	2	3.33	1.33	0	Experienced	A0	1
458552	40	3	1.67	2.33	3.67	2	0	Experienced	A1 or A2	2,3, or 9
458553		5.33	2.33	5.33	7.33	2.33	0	Experienced	A0	1
458554		4	2	4.33	5.33	1.33	0	Experienced	A0	2,3, or 9
458555		5	2	3	5	2.33	0	Experienced	A0	1
458556	70	5.67	3.67	4	6.33	3	0	Experienced	A0	1
458557		3.33	4	3	6.33	2	0	New	A0	1
458558		3.33	1.67	5	4	2	0	Experienced	A0	2,3, or 9
458559		3.67	2	3.33	4.67	1.67	0	Experienced	A1 or A2	1
458560	40	3	1.67	2.67	4.67	1.67	0	Experienced	A1 or A2	1
458561	20	2.33	2	2.33	3.67	2.33	1	ESI	A1 or A2	1
458562		2.67	1	3.67	4.67	1	0	Experienced	A0	1
458563	41	3.67	1.67	3.33	3.67	1.67	0	Experienced	A1 or A2	1
458564	30	1.67	1.33	2.33	2.67	1.33	0	Experienced	A0	2,3, or 9
458565	18	2	1	2	2.33	1	1	Experienced	A1 or A2	2,3, or 9
458566	27	2	1	1.33	2	1	0	Experienced	A1 or A2	1
458567	29	2.67	1.67	2.33	2.67	1	0	Experienced	A0	1
458568	40	4	1.67	3.67	4	1.67	0	Experienced	A0	1
458569	19	2.33	1	1.67	2.33	1.33	1	New	A1 or A2	1
458570	20	2	1.33	3	2.33	1.33	0	Experienced	A1 or A2	1
458571	25	2.33	1.33	2	3.33	1	0	Experienced	A0	1
458572		3.67	2.67	3.33	5.33	2.67	0	Experienced	A1 or A2	1
458573		5.33	4.33	4.67	7.33	1.33	0	Experienced	A0	2,3, or 9
458574		5.25	2.75	4.25	6.5	2.75	0	Experienced	A0	1
458575		3	2	2.75	4.5	2	0	New	A0	1
458576	31	2.33	1.33	3	3.67	1.67	0	Experienced	A1 or A2	2,3, or 9
458577	24	1.33	1	1	2.33	1.33	1	Experienced	A0	2,3, or 9
458578	46	3	1.67	2	3.67	1.67	0	Experienced	A0	1
458579		2.33	2.33	2	4.67	2.67	0	Experienced	A0	1
458580	29	2.33	1.67	2.33	3	1	0	Experienced	A0	1
458581	47	2	1.33	1.67	4	1.33	0	ESI	A0	1
458582	49	4.67	2.33	2.67	5.33	1.67	0	Experienced	A0	1
458583	18	1	1	1.33	2	1	1	Experienced	A0	1
458584		3	1.67	3	4	1.33	0	Experienced	A0	2,3, or 9
458585		3.5	2	3.5	4	2.25	0	Experienced	A1 or A2	1
458586	40	3	2.33	2	4.33	1.33	0	Experienced	A0	2,3, or 9
458587		5.33	4.67	5.33	6	3.33	0	ESI	A0	1
458588	52	2.75	1	1.75	4	1.25	0	Experienced	A0	1
458589		3.2	2.6	4.4	5.6	1.8	0	Experienced	A0	1
458590	59	2.33	2	4	5	1.67	0	New	A0	1
458591		3.5	2.5	3.75	4.25	2.5	0	Experienced	A1 or A2	1
458592	55	4.67	3	3.67	5	2.67	0	ESI	A0	1
458593	42	2.67	2	2.67	2.67	1.67	0	ESI	A0	1
458594		3.33	1.67	2.33	4	2	0	Experienced	A1 or A2	1
458595	49	3.33	2.33	3.33	4.33	1.33	0	Experienced	A1 or A2	1
458596	22	2	2.33	1.33	2	1.33	0	New	A1 or A2	1
458597	24	1.67	1.33	2	3	1	1	New	A1 or A2	1
458598	54	3.67	1.33	2.67	5	1.33	0	Experienced	A1 or A2	1
458599	23	3	2	2.67	2.67	2.67	0	Experienced	A0	2,3, or 9
458600	10	1.33	1.33	1.67	1.67	1.33	1	ESI	A1 or A2	1
458601		3.67	2	2.33	3	2	0	Experienced	A0	1
458602		3.67	1.67	3	6	2	0	Experienced	A0	1
458603		3	2.33	3	4.33	1.67	0	Experienced	A1 or A2	1
458604		4	3.75	3.5	6.25	3.75	0	ESI	A0	1
458605		2.67	3.33	3	4.67	3.33	0	New	A0	1
458606	37	2.33	2.33	4.33	4	2.67	0	Experienced	A1 or A2	2,3, or 9
458607	29	3	2	3.33	3.33	2.33	0	Experienced	A0	1
458608		3.67	1.67	4	5.33	2	0	Experienced	A0	1
458609		4.67	3	2.67	4.67	3	0	Experienced	A1 or A2	1
458610		3.33	2.67	5	5	2.33	0	New	A0	1
458611	40	2.5	2	2	3	1.5	0	Experienced	A1 or A2	2,3, or 9
458612		2.67	1.33	2	5	1	0	Experienced	A1 or A2	1
458613		5.5	4	5.5	7	1.5	0	ESI	A0	1
458614		4.33	3.67	3	5.67	2.67	0	Experienced	A0	1
458615		2.33	1	2.33	3.67	1	0	Experienced	A0	1
458616	42	3.33	1.33	4	3.67	1.67	0	Experienced	A0	1
458617		4	1.67	2.33	6.33	1.67	0	Experienced	A0	1
458618		4.33	5.33	5.67	7	2.67	0	Experienced	A0	1
458619		2.67	2.67	3.33	6	2.67	0	Experienced	A0	1
458620		4.67	4.67	5.33	7.67	3.67	0	ESI	A0	1
458621	39	1.33	1.67	2	4	2.33	0	Experienced	A0	1
458622		4.67	2.67	3.33	4	2.33	0	Experienced	A0	1
458623	31	2	1.33	2.33	3	1	0	Experienced	A0	2,3, or 9
458624		2	2	3.33	4.33	1.67	0	Experienced	A0	1
458625	24	1.67	1.67	3	3	1.67	0	Experienced	A0	1
458626		3.33	3.33	4.67	5.33	2.67	0	Experienced	A0	1
458627		4	1.33	5.67	4.33	1	0	Experienced	A0	1
458628		4	5	4.33	5.67	1.67	0	Experienced	A0	1
458629	39	3	3	3	4	3	0	Experienced	A0	1
458630		3.67	2	3.33	5.67	2	0	Experienced	A0	1
458631		4.67	4	3.33	5.67	1.67	0	Experienced	A0	1
458632	21	2.33	2	1.67	3	1.67	1	Experienced	A1 or A2	1
458633		3.33	2	3.67	3.67	2	0	Experienced	A0	1
458634	31	2.75	2	2	4.25	2	1	Experienced	A0	2,3, or 9
458635	25	1.67	1.33	2.67	2.67	1.33	1	Experienced	A0	1
458636		2.67	3	1.67	4.33	3.33	0	ESI	A0	1
458637	31	1.67	1.33	2	3	1.67	0	Experienced	A0	1
458638	20	1.33	1	2.33	2	1.67	1	Experienced	A1 or A2	2,3, or 9
458639	23	1.33	1	1.67	2.67	1.33	1	Experienced	A0	2,3, or 9
458640	20	2.33	1.33	1.67	2.33	1.33	1	Experienced	A0	2,3, or 9
458641		3.33	3	2.33	5.33	3	0	New	A0	1
458642		2.67	3	3.33	3.67	2	0	ESI	A0	1
458643		2.33	1	2.33	4	1	0	Experienced	A0	1
458644	52	2.67	1.33	2.33	3.67	1.67	0	Experienced	A0	1
458645	36	3	1	3.33	2	1	0	Experienced	A1 or A2	2,3, or 9
458646	36	2.67	1.33	2.67	4	1.67	0	Experienced	A0	2,3, or 9
458647	23	2	2	2.67	3.33	1.67	1	ESI	A1 or A2	1
458648		3.67	2.67	3	6.33	2.33	0	ESI	A0	1
458649	48	3	2	2.33	4.33	2	0	Experienced	A0	1
458650	38	3.67	2.33	3.33	3.33	2.33	0	New	A0	1
458651		3	2.33	3.67	5.33	3	0	New	A0	1
458652	57	2.2	2	2.8	4.6	1.8	0	ESI	A0	1
458653	46	3.67	1	2.33	4.33	1	0	Experienced	A0	2,3, or 9
458654	37	2.33	1.67	2	3	1	0	New	A1 or A2	1
458655	59	2.33	2.33	3	6	2.33	0	New	A0	1
458656	28	4.5	1	2	2.5	1	1	Experienced	A0	2,3, or 9
458657		2.67	2.33	2	4.67	2.33	0	Experienced	A0	1
458658		3	2	4.33	5.33	1.67	0	Experienced	A0	1
458659		2.67	2.33	2.67	5	1.33	0	Experienced	A0	1
458660		4.5	2.5	5.5	6	2	0	Experienced	A0	1
458661	34	2.33	1.33	2.33	3	1.33	0	Experienced	A0	2,3, or 9
458662		4.67	3	4.33	6.67	2	0	Experienced	A0	1
458663		2.33	2	3.33	4	2	0	Experienced	A0	2,3, or 9
458664		4	2.67	3.67	4.67	3.33	0	Experienced	A0	1
458665		7.33	7.67	7.67	8	7.67	0	New	A1 or A2	1
458666		2.67	2.33	3.33	4.33	2.67	0	New	A1 or A2	1
458667	57	3	2	3	4.67	2.33	0	Experienced	A0	2,3, or 9
458668	30	2.6	1.6	4	3.2	1.6	0	Experienced	A1 or A2	2,3, or 9
458669	60	2.33	2	3	5	2	0	Experienced	A0	1
458670		5	4.5	4.5	5	4	0	New	A1 or A2	1
458671	23	2	1	2.67	2.67	1.33	0	Experienced	A1 or A2	2,3, or 9
458672		4.5	2.5	5	4.75	3	0	Experienced	A1 or A2	2,3, or 9
458673		4	1.67	5.33	6.33	1.33	0	Experienced	A1 or A2	2,3, or 9
458674	40	2.67	1	5	4	1	0	Experienced	A0	2,3, or 9
458675		4.33	1.67	4	4	2.33	0	Experienced	A0	1
458676	26	1.33	1	1.33	2	1	0	New	A1 or A2	1
458677	37	2.33	3	3.33	3.67	2.33	0	New	A1 or A2	1
458678		4.33	6	4.67	8.33	4.33	0	New	A0	1
458679	31	5	4.5	5	6	2	1	Experienced	A0	1
458680		4	3.33	7.33	7.33	2.33	0	New	A0	1
458681	24	2.33	2	2.33	3	1.67	0	New	A0	1
458682	36	2	1	3	2.33	1.33	0	Experienced	A1 or A2	2,3, or 9
458683		5.33	2.33	5.67	7.33	1.67	0	New	A0	1
458684		3.67	2	3.33	5	1.67	0	Experienced	A0	1
458685	48	3.67	2.33	4	3	2.33	0	Experienced	A0	1
458686		4	2.33	4	6.67	1.67	0	Experienced	A0	1
458687		3	2	2.67	5	2.33	0	New	A0	1
458688		4.33	2.33	4.67	4.67	2.33	0	ESI	A1 or A2	1
458689	62	3	1.67	3	5.33	1.33	0	Experienced	A0	1
458690		2.33	1	1.67	4.33	1	0	Experienced	A0	2,3, or 9
458691	27	2.67	2	2.33	2.67	1.33	1	ESI	A1 or A2	1
458692		3.33	3.67	3	6	3.33	0	New	A0	1
458693	46	4	2.67	3	3.67	1.67	0	Experienced	A0	2,3, or 9
458694	24	2	2	2.33	3.67	2	1	Experienced	A0	1
458695	38	1.67	2	1.67	3	1.67	0	Experienced	A0	1
458696	28	1.67	2	1.67	2.67	1.67	0	Experienced	A1 or A2	2,3, or 9
458697		3.67	2.67	3.67	4.67	2.67	0	Experienced	A1 or A2	1
458698	20	2	1.67	2	2.67	1.33	1	Experienced	A1 or A2	2,3, or 9
458699	61	4.67	3	5	4.33	2.33	0	Experienced	A0	1
458700	32	2.33	1.33	1.33	3.33	1	0	Experienced	A0	1
458701		3	3.67	4.67	4.67	1.67	0	ESI	A0	1
458702		3.67	3	3.33	5	2.67	0	Experienced	A1 or A2	1
458703		3.75	2	3	5.75	1.5	0	ESI	A0	1
458704		2.67	2.33	2.67	3.67	2	0	Experienced	A0	1
458705	33	2	1	2	3.67	1.33	0	Experienced	A0	1
458706	18	2.67	1.67	2.33	3.33	1	1	ESI	A1 or A2	1
458707		2.33	1	3.67	3.67	1	0	Experienced	A0	1
458708	24	2	1.25	2.25	2.75	1.25	1	Experienced	A1 or A2	2,3, or 9
458709		2.75	2.5	2.25	6.25	1.75	0	ESI	A0	1
458710	29	2.33	1	1.67	2.33	1	0	Experienced	A0	1
458711	34	2.33	1.33	3	3.33	1.33	0	New	A0	1
458712	60	5.67	1.67	4	6	1.67	0	Experienced	A0	1
458713		3	2.33	3	4.33	1.67	0	Experienced	A0	1
458714	42	3	1.67	3.33	4.33	1.67	0	ESI	A0	1
458715	38	2.33	1.33	1.67	3.33	1.33	0	Experienced	A0	1
458716	47	2.75	1.5	3	3.75	1.25	0	Experienced	A0	1
458717	44	1.67	1.33	2.33	4.33	1.33	0	Experienced	A0	1
458718	45	2.75	1.5	2	4	1.5	0	Experienced	A0	1
458719	13	1.75	1.25	2.25	1.75	1.25	1	Experienced	A1 or A2	2,3, or 9
458720	21	2.33	1	2	2	1	1	Experienced	A1 or A2	1
458721	20	1.67	1	1.33	3	1	1	Experienced	A0	1
458722		3.5	2.75	3.5	5.75	1.25	0	Experienced	A0	2,3, or 9
458723		3.6	1.2	4.2	3.4	1.2	0	Experienced	A1 or A2	2,3, or 9
458724	24	2	1	2.33	2.33	1	0	Experienced	A0	1
458725		5	4	4	5.33	2.33	0	New	A0	1
458726		5.67	4	4	6.67	4.33	0	ESI	A0	1
458727	46	3.33	2	4	3.67	1.33	0	Experienced	A0	1
458728	51	3.67	2.33	4	5	1.33	0	Experienced	A1 or A2	1
458729		4	4	5.33	5.67	3.67	0	Experienced	A1 or A2	2,3, or 9
458730	36	2.67	2	2.67	3	2	0	Experienced	A0	1
458731		4.67	3.33	3.33	6.33	2.67	0	Experienced	A0	1
458732		2.67	2	3.33	4.33	2	0	Experienced	A1 or A2	1
458733	39	2.33	2.33	1.67	3.67	2	0	ESI	A0	1
458734	35	2.33	2.67	2.33	3.33	1.67	0	Experienced	A1 or A2	1
458735	33	3	2	3	3.33	2.67	0	ESI	A0	1
458736		2.5	1.75	2.5	3.5	2.5	0	Experienced	A0	1
458737	50	4	2	3.67	5	1.67	0	Experienced	A0	1
458738	36	2.33	2.67	2	4	2.33	0	Experienced	A1 or A2	1
458739	45	2.33	2	2.33	3.33	2.67	0	Experienced	A0	1
458740	39	2.67	1.67	3.67	4.33	1.67	0	ESI	A0	1
458741	19	2	2	2.33	2.67	2	1	New	A1 or A2	1
458742		5.67	2.67	3	4	2	0	Experienced	A1 or A2	1
458743	21	2.25	1.25	3.5	3	1.75	1	Experienced	A1 or A2	1
458744	28	2.33	1.33	2	2.67	1.33	0	Experienced	A0	1
458745	44	3.25	2.75	3.5	4.5	2.5	0	ESI	A0	1
458746	37	3	1.67	3	4	2	0	Experienced	A0	2,3, or 9
458747		5	2.33	5	7	2	0	ESI	A0	1
458748		5.33	3	6.33	6.33	1.67	0	ESI	A0	1
458749		2.67	2	3.67	3.33	1.33	0	Experienced	A0	1
458750	39	3	3	2.67	4.67	1.67	0	New	A1 or A2	1
458751		4	3	3	6.67	3	0	New	A0	1
458752		3	4	3	5.33	3	0	ESI	A1 or A2	1
458753	47	3	3	3.33	3.67	2.33	0	Experienced	A0	1
458754	37	3	1	2	2	1.33	0	Experienced	A1 or A2	2,3, or 9
458755	35	2.67	1.67	2.33	3.67	2.67	1	ESI	A0	1
458756	40	3	2.67	3	3.33	1.33	0	Experienced	A0	1
458757		4.33	2	5.33	4.33	2	0	Experienced	A0	1
458758	56	2.33	2	2.67	3.33	1.67	0	Experienced	A0	1
458759	31	2.33	2.67	2.67	2.67	2	1	ESI	A0	1
458760	40	1.67	3.33	2.33	4.33	2	0	Experienced	A0	1
458761	43	2.67	1	3	4.33	1	0	Experienced	A0	2,3, or 9
458762		4.33	1.67	2.33	4.33	1.33	0	Experienced	A0	1
458763		4	2.67	3.67	4.33	2.67	0	Experienced	A0	1
458764	55	3.33	2	2	4.33	1	0	Experienced	A0	2,3, or 9
458765	29	2.5	2	3	2.67	1	0	Experienced	A1 or A2	1
458766	20	2	1.67	2	2.33	2	1	Experienced	A0	1
458767	42	3.33	1	1.33	3.33	1.33	0	New	A1 or A2	1
458768		3.67	3.33	3.67	5.67	2.67	0	New	A0	1
458769	24	1.33	1	2	2.33	1.33	1	Experienced	A0	2,3, or 9
458770	24	2	1.2	2.2	2.8	1.6	1	Experienced	A1 or A2	1
458771		4	3	3	6	1.67	0	Experienced	A0	2,3, or 9
458772		5.5	4.75	4.25	5.5	2.75	0	Experienced	A0	2,3, or 9
458773	20	1.67	1.67	2	2.67	1.67	1	ESI	A1 or A2	1
458774		3.67	1.33	4.33	5	1.33	0	Experienced	A0	1
458775	47	3.67	2.33	3	4.33	2.33	0	Experienced	A0	1
458776		3	2	2.33	4.67	1.67	0	Experienced	A0	2,3, or 9
458777		2.33	1	3	4.33	1	0	Experienced	A0	1
458778		6.67	5	5.67	7.33	3.67	0	ESI	A0	1
458779	19	1.67	1.67	1.67	2.33	1.67	1	Experienced	A1 or A2	1
458780	40	2.67	2.67	2.67	3.67	1.33	0	Experienced	A0	1
458781		3.33	2	3.33	4.33	1.33	0	ESI	A0	1
458782	33	3.67	1	2.67	2.67	1.33	0	ESI	A1 or A2	1
458783	13	1	1	1.33	2	1.67	1	Experienced	A1 or A2	2,3, or 9
458784		3.33	1.67	3.67	4.67	1.67	0	Experienced	A0	2,3, or 9
458785	36	2	1	2.67	2	1.33	1	Experienced	A1 or A2	2,3, or 9
458786		1.67	1.33	2.33	4.33	1.33	0	Experienced	A1 or A2	2,3, or 9
458787		3	3	4.67	5.67	2.33	0	New	A0	1
458788	38	2.67	1.33	3	3.67	1.67	0	ESI	A0	1
458789		3.67	2.33	3.67	5	1.33	0	ESI	A0	1
458790		2.67	2.33	4.67	5	2.67	0	New	A0	1
458791		4.33	1.33	3	4.33	1.67	0	ESI	A1 or A2	1
458792	42	4.67	2.67	2.33	5.33	2	0	Experienced	A0	1
458793		3.33	1.33	2.67	5	1	0	Experienced	A1 or A2	1
458794	52	3.67	3.67	3.33	4.33	3	0	New	A1 or A2	1
458795		4.67	3	5	5.67	3	0	Experienced	A0	1
458796	39	2.67	2.67	3	3.33	3	0	Experienced	A0	2,3, or 9
458797	32	2.33	2.33	2.33	3.33	1.33	1	ESI	A0	1
458798	55	2	1.67	3.67	5.67	1.33	0	Experienced	A1 or A2	1
458799		5	3.67	6	5.33	3.67	0	ESI	A1 or A2	1
458800	46	2.67	2	3	4.33	2	0	Experienced	A0	2,3, or 9
458801	20	2.67	1.33	3	2	1.33	1	Experienced	A1 or A2	2,3, or 9
458802	40	2.67	1.33	2.33	3	1	0	Experienced	A0	1
458803	23	2	1.33	2.67	2	2	1	Experienced	A0	1
458804		2.33	1.33	2.33	4.33	1.33	0	Experienced	A0	1
458805	34	2.5	2	2.25	2.25	2	0	Experienced	A1 or A2	1
458806	42	2.33	3	2.67	4.33	1.67	0	ESI	A0	1
458807		2.67	2.67	2.67	6	3	0	ESI	A0	1
458808	27	1.33	1.33	2.33	2.67	1.67	0	ESI	A1 or A2	1
458809	60	3	4	3.67	6	2.33	0	New	A0	1
458810	17	1.33	1	1.33	3	1	1	Experienced	A1 or A2	1
458811		3.33	2	4.33	4.33	1.67	0	Experienced	A0	1
458812		4.33	2.67	3.33	6	2.33	0	New	A0	1
458813	45	3.33	1.67	3.33	4.33	1.33	0	New	A0	1
458814	35	2.33	1.67	2.67	3.33	1.67	1	Experienced	A1 or A2	2,3, or 9
458815	18	1.33	1	2.33	2.33	1.67	1	Experienced	A0	1
458816	35	2.33	1	1.67	3.67	1.33	0	Experienced	A0	1
458817		3.33	2.33	3.33	5	2	0	ESI	A1 or A2	1
458818	52	1.67	2.33	1.67	5.33	1.67	0	ESI	A0	1
458819	35	2	1.67	2.67	3	1.33	0	Experienced	A1 or A2	2,3, or 9
458820		3.33	3	2.67	4.67	2	0	Experienced	A0	1
458821	45	3	2	2.33	4.33	1.67	0	Experienced	A0	1
458822		3.33	2	3.67	4.67	1.67	0	Experienced	A0	1
458823	23	1.67	1	1.33	2.33	1	1	ESI	A0	1
458824		5.5	3	5.5	6	3	0	Experienced	A0	1
458825		3.33	2	2.33	5	1.67	0	ESI	A0	1
458826	23	2.67	1.67	2	3	2	1	Experienced	A1 or A2	1
458827		4	2	4	5	1.67	0	Experienced	A0	1
458828	60	3.67	2.33	4.33	4	1.67	0	New	A0	1
458829		4.33	1	4.67	4	1	0	Experienced	A0	1
458830	30	2.67	2	3	3	2	1	Experienced	A0	1
458831	34	3	2	2.33	3.33	1.33	0	Experienced	A0	1
458832	29	2	1	2	2.33	1	1	Experienced	A1 or A2	1
458833		3.67	2.33	3	5	1.67	0	Experienced	A0	1
458834	39	2.67	2.67	2.67	3.67	2.67	0	Experienced	A0	1
458835	18	2	1	2.67	2.67	1.67	1	Experienced	A1 or A2	1
458836	10	1.33	1	1.67	1.67	1	1	Experienced	A0	1
458837		3.67	2.33	3.33	6	2	0	Experienced	A0	1
458838		2.33	2.33	4	6	1.33	0	New	A0	1
458839	48	3.67	2	4.33	5	1.67	0	Experienced	A1 or A2	1
458840	20	1.67	1	2	3.33	1.67	1	Experienced	A0	1
458841	44	2.33	2.67	1.67	3.67	1.67	0	ESI	A1 or A2	1
[truncated: 121,709 more rows]
